# Supplementary material for: Linezolid Exerts Greater Bacterial Clearance but No Modification of Host Lung Gene Expression Profiling: A Mouse MRSA Pneumonia Model
Source: PLoS One. 2013 Jun 27;8(6):e67994. doi: 10.1371/journal.pone.0067994 (PMC3694879; doi:10.1371/journal.pone.0067994)
Supplement: Table S1 — (XLS) [file pone.0067994.s001.xls]

## Sheet: Table S1
	Table S1. All genes showing significantly different expression in lungs at Day 1 after MRSA lung infections as compared to a PBS control group.
	Symbol	Description	EntrezID	LAC-PBS_foldChange	LAC-PBS_p.value
	Ccl4	chemokine (C-C motif) ligand 4	20303	37.603	2.92e-08
	Orm1	orosomucoid 1	18405	29.029	5.4e-08
	Saa3	serum amyloid A 3	20210	28.665	2.44e-08
	Cxcl9	chemokine (C-X-C motif) ligand 9	17329	25.771	9.84e-05
	Ccl3	chemokine (C-C motif) ligand 3	20302	25.123	0.00074525
	Cd274	CD274 antigen	60533	15.066	7.27e-06
	Clec4d	C-type lectin domain family 4, member d	17474	14.539	0.0010299
	AA467197	expressed sequence AA467197	433470	14.156	0.00053162
	Timp1	tissue inhibitor of metalloproteinase 1	21857	13.657	1.1e-06
	Il1rn	interleukin 1 receptor antagonist	16181	12.786	4.49e-08
	Igtp	interferon gamma induced GTPase	16145	12.116	0.00010993
	Serpina3f	serine (or cysteine) peptidase inhibitor, clade A, member 3F	238393	11.419	0.00011232
	Ido1	indoleamine 2,3-dioxygenase 1	15930	10.733	0.00081699
	Ccl7	chemokine (C-C motif) ligand 7	20306	10.457	0.00016232
	Gbp5	guanylate binding protein 5	229898	10.446	3.31e-05
	Slc7a11	solute carrier family 7 (cationic amino acid transporter, y+ system), member 11	26570	9.3509	0.00029436
	Orm2	orosomucoid 2	18406	8.7956	3.92e-07
	Lcn2	lipocalin 2	16819	8.1313	2.83e-07
	Cd177	CD177 antigen	68891	7.889	0.00024647
	Irgm1	immunity-related GTPase family M member 1	15944	7.4475	9.6e-05
	Gbp2	guanylate binding protein 2	14469	7.2932	2.34e-06
	Ch25h	cholesterol 25-hydroxylase	12642	7.2495	7.26e-05
	F10	coagulation factor X	14058	7.0401	8.95e-07
	Gm11428	predicted gene 11428	100034251	6.9443	0.0010587
	Retnlg	resistin like gamma	245195	6.8819	2.35e-06
	Serpina3g	serine (or cysteine) peptidase inhibitor, clade A, member 3G	20715	6.6852	0.00034206
	Il4i1	interleukin 4 induced 1	14204	6.6333	3.01e-06
	Ifi47	interferon gamma inducible protein 47	15953	6.1174	0.0002074
	S100a9	S100 calcium binding protein A9 (calgranulin B)	20202	6.1053	1.87e-06
	Fcgr4	Fc receptor, IgG, low affinity IV	246256	6.0339	1.21e-05
	Gdf15	growth differentiation factor 15	23886	6.008	5.6e-05
	S100a8	S100 calcium binding protein A8 (calgranulin A)	20201	5.8874	7.11e-08
	Fpr2	formyl peptide receptor 2	14289	5.8586	0.00055391
	Tnfaip2	tumor necrosis factor, alpha-induced protein 2	21928	5.6548	7.5e-06
	Gbp3	guanylate binding protein 3	55932	5.6277	0.00090321
	Hk3	hexokinase 3	212032	5.5669	0.0022471
	Junb	Jun-B oncogene	16477	5.495	1.79e-05
	Upp1	uridine phosphorylase 1	22271	5.4171	0.00012712
	Socs3	suppressor of cytokine signaling 3	12702	5.2826	0.00055133
	Rsad2	radical S-adenosyl methionine domain containing 2	58185	5.2363	1.48e-06
	Cd14	CD14 antigen	12475	5.1686	0.0011567
	Slc15a3	solute carrier family 15, member 3	65221	5.1368	0.00024899
	Fam26f	family with sequence similarity 26, member F	215900	5.0505	0.0042402
	Cxcl1	chemokine (C-X-C motif) ligand 1	14825	4.9858	0.0018228
	Stat1	signal transducer and activator of transcription 1	20846	4.8509	6.44e-05
	Gm5483	predicted gene 5483	433016	4.8209	0.0042347
	Nlrc5	NLR family, CARD domain containing 5	434341	4.7937	0.0015816
	Lrg1	leucine-rich alpha-2-glycoprotein 1	76905	4.7679	5.21e-07
	Oas1g	2'-5' oligoadenylate synthetase 1G	23960	4.7648	9.7e-06
	Slc26a4	solute carrier family 26, member 4	23985	4.7471	0.00023411
	Irgm2	immunity-related GTPase family M member 2	54396	4.7297	0.00019422
	Il1r2	interleukin 1 receptor, type II	16178	4.7208	0.00039437
	Vav1	vav 1 oncogene	22324	4.6857	4.46e-07
	Irf1	interferon regulatory factor 1	16362	4.6448	6.88e-05
	Oasl2	2'-5' oligoadenylate synthetase-like 2	23962	4.5681	3.15e-05
	Slc2a6	solute carrier family 2 (facilitated glucose transporter), member 6	227659	4.5573	6.56e-07
	Gbp7	guanylate binding protein 7	229900	4.5162	0.0016943
	Spon2	spondin 2, extracellular matrix protein	100689	4.5027	0.0046459
	Gvin1	GTPase, very large interferon inducible 1	74558	4.4932	0.00013618
	Tap1	transporter 1, ATP-binding cassette, sub-family B (MDR/TAP)	21354	4.492	0.0027371
	Parp14	poly (ADP-ribose) polymerase family, member 14	547253	4.396	1.01e-05
	Ncf4	neutrophil cytosolic factor 4	17972	4.3747	2.88e-05
	Serpina3m	serine (or cysteine) peptidase inhibitor, clade A, member 3M	20717	4.3741	1.05e-05
	Tgtp1	T cell specific GTPase 1	21822	4.3666	0.00068233
	Tap2	transporter 2, ATP-binding cassette, sub-family B (MDR/TAP)	21355	4.3362	0.00089145
	Fcer1g	Fc receptor, IgE, high affinity I, gamma polypeptide	14127	4.1209	0.00024496
	Csrnp1	cysteine-serine-rich nuclear protein 1	215418	3.9484	3.08e-05
	Batf2	basic leucine zipper transcription factor, ATF-like 2	74481	3.9407	0.0016249
	Hmox1	heme oxygenase (decycling) 1	15368	3.9221	0.0040119
	Wars	tryptophanyl-tRNA synthetase	22375	3.9028	0.00083732
	Cfb	complement factor B	14962	3.8942	1.9e-06
	Tgfbi	transforming growth factor, beta induced	21810	3.8519	0.0010511
	Mlkl	mixed lineage kinase domain-like	74568	3.8287	8.56e-05
	Retnla	resistin like alpha	57262	3.8231	4.3e-05
	Psmb10	proteasome (prosome, macropain) subunit, beta type 10	19171	3.8211	0.00022166
	Nfkbiz	nuclear factor of kappa light polypeptide gene enhancer in B cells inhibitor, zeta	80859	3.7559	0.0030105
	Usp18	ubiquitin specific peptidase 18	24110	3.733	1.13e-05
	Psmb9	proteasome (prosome, macropain) subunit, beta type 9 (large multifunctional peptidase 2)	16912	3.7127	0.001964
	Plac8	placenta-specific 8	231507	3.6756	0.0013106
	Ccdc88b	coiled-coil domain containing 88B	78317	3.6251	3.39e-05
	Smpdl3b	sphingomyelin phosphodiesterase, acid-like 3B	100340	3.5383	5.97e-05
	Iigp1b	interferon inducible GTPase 1B	435565	3.5122	0.0041501
	Ctps	cytidine 5'-triphosphate synthase	51797	3.4757	1.24e-05
	Uba7	ubiquitin-like modifier activating enzyme 7	74153	3.4628	6.53e-05
	Arg2	arginase type II	11847	3.4517	0.0034042
	Casp4	caspase 4, apoptosis-related cysteine peptidase	12363	3.4509	0.0034495
	Psmb8	proteasome (prosome, macropain) subunit, beta type 8 (large multifunctional peptidase 7)	16913	3.3664	0.00048515
	Cmpk2	cytidine monophosphate (UMP-CMP) kinase 2, mitochondrial	22169	3.3595	9.4e-05
	Serpina3n	serine (or cysteine) peptidase inhibitor, clade A, member 3N	20716	3.3529	1.49e-06
	Pigr	polymeric immunoglobulin receptor	18703	3.3286	0.00020487
	Nfkbia	nuclear factor of kappa light polypeptide gene enhancer in B cells inhibitor, alpha	18035	3.3213	0.004172
	Psme1	proteasome (prosome, macropain) 28 subunit, alpha	19186	3.3201	4.26e-06
	H2-T23	histocompatibility 2, T region locus 23	15040	3.2939	0.00015415
	Gadd45g	growth arrest and DNA-damage-inducible 45 gamma	23882	3.2409	2.32e-05
	Rab32	RAB32, member RAS oncogene family	67844	3.2371	0.00013797
	Trafd1	TRAF type zinc finger domain containing 1	231712	3.2313	9.83e-05
	Irak3	interleukin-1 receptor-associated kinase 3	73914	3.2302	0.00096913
	Ifitm6	interferon induced transmembrane protein 6	213002	3.2285	0.002673
	Slpi	secretory leukocyte peptidase inhibitor	20568	3.2182	3.94e-05
	Tapbpl	TAP binding protein-like	213233	3.2092	0.00069189
	Mmp9	matrix metallopeptidase 9	17395	3.1265	8.68e-05
	Ppa1	pyrophosphatase (inorganic) 1	67895	3.1204	0.00074611
	Glipr2	GLI pathogenesis-related 2	384009	3.1178	7.78e-06
	D14Ertd668e	DNA segment, Chr 14, ERATO Doi 668, expressed	219132	3.1055	0.0014741
	Ltb4r1	leukotriene B4 receptor 1	16995	3.0864	0.00025464
	Ptx3	pentraxin related gene	19288	2.9854	0.0022114
	Tnip1	TNFAIP3 interacting protein 1	57783	2.9532	0.0036339
	Slfn2	schlafen 2	20556	2.946	7.16e-05
	Ifit3	interferon-induced protein with tetratricopeptide repeats 3	15959	2.9318	0.0012225
	Zfp36	zinc finger protein 36	22695	2.928	0.00050674
	Ccl9	chemokine (C-C motif) ligand 9	20308	2.9226	0.00029764
	Noxo1	NADPH oxidase organizer 1	71893	2.9221	0.00048801
	Tcirg1	T cell, immune regulator 1, ATPase, H+ transporting, lysosomal V0 protein A3	27060	2.8993	0.00049098
	Cyp4f18	cytochrome P450, family 4, subfamily f, polypeptide 18	72054	2.866	1.94e-05
	Angptl4	angiopoietin-like 4	57875	2.8278	0.00012154
	Gch1	GTP cyclohydrolase 1	14528	2.8274	3.82e-05
	Prdx5	peroxiredoxin 5	54683	2.7758	4.58e-05
	Irf7	interferon regulatory factor 7	54123	2.7751	8.82e-05
	Tlr6	toll-like receptor 6	21899	2.6981	0.0030135
	Sh3bp2	SH3-domain binding protein 2	24055	2.6914	4e-05
	Samhd1	SAM domain and HD domain, 1	56045	2.6784	0.0011051
	H2-Q7	histocompatibility 2, Q region locus 7	15018	2.6689	0.0028391
	Rrbp1	ribosome binding protein 1	81910	2.66	0.00016625
	Irak2	interleukin-1 receptor-associated kinase 2	108960	2.651	0.00015399
	Cstb	cystatin B	13014	2.6504	1.31e-06
	D17H6S56E-5	DNA segment, Chr 17, human D6S56E 5	110956	2.6426	0.0042029
	Gsdmd	gasdermin D	69146	2.629	0.00028889
	Trem3	triggering receptor expressed on myeloid cells 3	58218	2.6231	0.0036745
	Bst2	bone marrow stromal cell antigen 2	69550	2.619	0.00078906
	Pla1a	phospholipase A1 member A	85031	2.6033	2.84e-06
	Oasl1	2'-5' oligoadenylate synthetase-like 1	231655	2.5767	0.00037155
	Litaf	LPS-induced TN factor	56722	2.5481	0.0010991
	Xdh	xanthine dehydrogenase	22436	2.5414	0.003005
	Cp	ceruloplasmin	12870	2.5344	0.0021504
	Myd88	myeloid differentiation primary response gene 88	17874	2.5342	2.89e-06
	Sell	selectin, lymphocyte	20343	2.5307	0.00028172
	Sema7a	sema domain, immunoglobulin domain (Ig), and GPI membrane anchor, (semaphorin) 7A	20361	2.5281	0.00055683
	Mt1	metallothionein 1	17748	2.5199	0.00022596
	Chmp4b	charged multivesicular body protein 4B	75608	2.5087	0.0017404
	H2-Q8	histocompatibility 2, Q region locus 8	15019	2.504	0.0021057
	Gadd45b	growth arrest and DNA-damage-inducible 45 beta	17873	2.4676	0.0018204
	Tnfrsf12a	tumor necrosis factor receptor superfamily, member 12a	27279	2.4525	0.00017228
	Eif2ak2	eukaryotic translation initiation factor 2-alpha kinase 2	19106	2.4294	0.00089779
	Cxcl16	chemokine (C-X-C motif) ligand 16	66102	2.4089	0.00066276
	Sbno2	strawberry notch homolog 2 (Drosophila)	216161	2.4012	0.0005632
	Egr1	early growth response 1	13653	2.3845	0.0004496
	Nampt	nicotinamide phosphoribosyltransferase	59027	2.3818	0.003523
	Cyba	cytochrome b-245, alpha polypeptide	13057	2.3695	4.75e-05
	Fst	follistatin	14313	2.3622	0.0011486
	Sod2	superoxide dismutase 2, mitochondrial	20656	2.3622	8.88e-05
	Ptpn6	protein tyrosine phosphatase, non-receptor type 6	15170	2.3408	6.48e-05
	Tubb6	tubulin, beta 6 class V	67951	2.3165	0.0023386
	Cyp7b1	cytochrome P450, family 7, subfamily b, polypeptide 1	13123	2.2978	0.003935
	1100001G20Rik	RIKEN cDNA 1100001G20 gene	66107	2.2827	0.0014699
	Sema4a	sema domain, immunoglobulin domain (Ig), transmembrane domain (TM) and short cytoplasmic domain, (semaphorin) 4A	20351	2.273	4.27e-05
	Mmp14	matrix metallopeptidase 14 (membrane-inserted)	17387	2.2438	0.00038575
	Cd63	CD63 antigen	12512	2.2334	1.39e-05
	Clip4	CAP-GLY domain containing linker protein family, member 4	78785	2.2289	0.002717
	Ctsz	cathepsin Z	64138	2.2252	0.0023115
	Ebi3	Epstein-Barr virus induced gene 3	50498	2.2061	0.0033258
	Fxyd5	FXYD domain-containing ion transport regulator 5	18301	2.2012	0.00049587
	Vnn3	vanin 3	26464	2.1803	0.0039289
	Stat2	signal transducer and activator of transcription 2	20847	2.1795	0.0021777
	Selplg	selectin, platelet (p-selectin) ligand	20345	2.1506	0.0001319
	Alox5ap	arachidonate 5-lipoxygenase activating protein	11690	2.1488	0.0015931
	Cebpb	CCAAT/enhancer binding protein (C/EBP), beta	12608	2.1416	0.00095183
	Mvp	major vault protein	78388	2.1233	0.0026152
	Ifitm1	interferon induced transmembrane protein 1	68713	2.117	0.0016894
	Ifi35	interferon-induced protein 35	70110	2.1096	0.0013704
	Sepx1	selenoprotein X 1	27361	2.105	2.79e-05
	Capg	capping protein (actin filament), gelsolin-like	12332	2.0983	5.35e-05
	Ly6c1	lymphocyte antigen 6 complex, locus C1	17067	2.0971	9.5e-05
	Unc93b1	unc-93 homolog B1 (C. elegans)	54445	2.0961	0.00011235
	Enc1	ectodermal-neural cortex 1	13803	2.0514	0.0028673
	BC037034	cDNA sequence BC037034	231807	2.0408	0.00053773
	Itga7	integrin alpha 7	16404	2.0357	7.4e-05
	Lat2	linker for activation of T cells family, member 2	56743	2.0267	0.00016331
	Cdkn1a	cyclin-dependent kinase inhibitor 1A (P21)	12575	2.0153	0.0020646
	Wisp2	WNT1 inducible signaling pathway protein 2	22403	2.0101	0.0027049
	Slc16a6	solute carrier family 16 (monocarboxylic acid transporters), member 6	104681	2.0091	0.00051893
	Atf4	activating transcription factor 4	11911	2.0086	0.00012499
	Cotl1	coactosin-like 1 (Dictyostelium)	72042	1.9836	0.00044654
	Nme1	non-metastatic cells 1, protein (NM23A) expressed in	18102	1.9774	0.0010777
	Bcl3	B cell leukemia/lymphoma 3	12051	1.9769	0.0033302
	Aif1	allograft inflammatory factor 1	11629	1.9707	0.00080282
	Arpc1b	actin related protein 2/3 complex, subunit 1B	11867	1.9643	0.0011191
	Gnl3	guanine nucleotide binding protein-like 3 (nucleolar)	30877	1.9594	0.0027626
	Nubp1	nucleotide binding protein 1	26425	1.9576	0.00013701
	Ccdc86	coiled-coil domain containing 86	108673	1.9573	0.0011979
	Tgm1	transglutaminase 1, K polypeptide	21816	1.9507	0.0013573
	Zbp1	Z-DNA binding protein 1	58203	1.9411	0.0018533
	Hcls1	hematopoietic cell specific Lyn substrate 1	15163	1.9396	0.00017973
	Bid	BH3 interacting domain death agonist	12122	1.9342	0.0030027
	Relb	avian reticuloendotheliosis viral (v-rel) oncogene related B	19698	1.9328	0.0011378
	Gtpbp2	GTP binding protein 2	56055	1.9302	0.0031258
	P2ry6	pyrimidinergic receptor P2Y, G-protein coupled, 6	233571	1.9272	0.00043466
	Btg1	B cell translocation gene 1, anti-proliferative	12226	1.9142	0.0013466
	Psat1	phosphoserine aminotransferase 1	107272	1.9123	0.0013383
	Sgpl1	sphingosine phosphate lyase 1	20397	1.9077	0.00041312
	Mdm2	transformed mouse 3T3 cell double minute 2	17246	1.9039	0.00023174
	Fes	feline sarcoma oncogene	14159	1.9025	0.0024272
	Grina	glutamate receptor, ionotropic, N-methyl D-aspartate-associated protein 1 (glutamate binding)	66168	1.8976	0.0019232
	Irf5	interferon regulatory factor 5	27056	1.8915	0.0039061
	Dok2	docking protein 2	13449	1.8912	0.00090355
	Rilpl2	Rab interacting lysosomal protein-like 2	80291	1.8878	0.00060258
	Coro1a	coronin, actin binding protein 1A	12721	1.8828	0.0030765
	Ifitm3	interferon induced transmembrane protein 3	66141	1.875	0.00062384
	Riok3	RIO kinase 3 (yeast)	66878	1.8585	0.0024294
	Lasp1	LIM and SH3 protein 1	16796	1.8528	9.6e-05
	Tacstd2	tumor-associated calcium signal transducer 2	56753	1.8332	0.00095822
	Arid3a	AT rich interactive domain 3A (BRIGHT-like)	13496	1.8241	0.00062456
	Lgals1	lectin, galactose binding, soluble 1	16852	1.8059	0.0045278
	Il33	interleukin 33	77125	1.7972	0.0024425
	Amdhd2	amidohydrolase domain containing 2	245847	1.793	0.0011779
	Mx2	myxovirus (influenza virus) resistance 2	17858	1.7899	0.0016085
	Atf3	activating transcription factor 3	11910	1.7878	0.0021166
	Eif4a1	eukaryotic translation initiation factor 4A1	13681	1.7794	0.00052377
	Tbc1d2	TBC1 domain family, member 2	381605	1.7767	0.00088999
	Jak3	Janus kinase 3	16453	1.7682	0.0037296
	P2ry13	purinergic receptor P2Y, G-protein coupled 13	74191	1.7658	0.0007556
	Slc13a2	solute carrier family 13 (sodium-dependent dicarboxylate transporter), member 2	20500	1.7555	0.00064742
	Mettl1	methyltransferase like 1	17299	1.7538	0.00030919
	Eif5a	eukaryotic translation initiation factor 5A	276770	1.7507	0.0038927
	Aldh18a1	aldehyde dehydrogenase 18 family, member A1	56454	1.7502	0.0016259
	Psap	prosaposin	19156	1.7481	0.00050522
	Srm	spermidine synthase	20810	1.741	0.0030388
	Mapk13	mitogen-activated protein kinase 13	26415	1.7319	0.0008314
	Bhlhe40	basic helix-loop-helix family, member e40	20893	1.7249	0.0035157
	Arhgdib	Rho, GDP dissociation inhibitor (GDI) beta	11857	1.7227	0.0013886
	Creld2	cysteine-rich with EGF-like domains 2	76737	1.7077	0.0014735
	Ffar2	free fatty acid receptor 2	233079	1.7057	0.00082634
	Dnajc7	DnaJ (Hsp40) homolog, subfamily C, member 7	56354	1.701	0.0028044
	Ak2	adenylate kinase 2	11637	1.693	0.00026625
	Dedd2	death effector domain-containing DNA binding protein 2	67379	1.6905	0.003991
	Ctsh	cathepsin H	13036	1.6898	0.0026924
	Hdc	histidine decarboxylase	15186	1.685	0.0035554
	Plcg2	phospholipase C, gamma 2	234779	1.681	0.00031251
	Trex1	three prime repair exonuclease 1	22040	1.6762	0.0013018
	Pstpip1	proline-serine-threonine phosphatase-interacting protein 1	19200	1.6716	0.0015173
	Prrc1	proline-rich coiled-coil 1	73137	1.6704	0.00043757
	Emp3	epithelial membrane protein 3	13732	1.6656	0.0027092
	Slc39a7	solute carrier family 39 (zinc transporter), member 7	14977	1.6594	0.0042204
	Rps2	ribosomal protein S2	16898	1.6529	0.00085843
	Kars	lysyl-tRNA synthetase	85305	1.6502	0.0031099
	Slc7a8	solute carrier family 7 (cationic amino acid transporter, y+ system), member 8	50934	1.6451	0.0013349
	Aida	axin interactor, dorsalization associated	108909	1.6237	0.0029171
	Neu1	neuraminidase 1	18010	1.6174	0.0021654
	Pfn1	profilin 1	18643	1.6147	0.0042614
	Abhd11	abhydrolase domain containing 11	68758	1.6136	0.0024994
	Tubb5	tubulin, beta 5 class I	22154	1.5949	0.0013559
	Ikbkg	inhibitor of kappaB kinase gamma	16151	1.5784	0.0016312
	Med8	mediator of RNA polymerase II transcription, subunit 8 homolog (yeast)	80509	1.5774	0.0004329
	Alpl	alkaline phosphatase, liver/bone/kidney	11647	1.5649	0.0044799
	Syvn1	synovial apoptosis inhibitor 1, synoviolin	74126	1.5581	0.00292
	Cope	coatomer protein complex, subunit epsilon	59042	1.5502	0.0038223
	Il10ra	interleukin 10 receptor, alpha	16154	1.5428	0.0044357
	1200009I06Rik	RIKEN cDNA 1200009I06 gene	74190	1.5264	0.0016067
	Lsm2	LSM2 homolog, U6 small nuclear RNA associated (S. cerevisiae)	27756	1.5206	0.0021311
	Trabd	TraB domain containing	67976	1.5039	0.0028131
	Tspo	translocator protein	12257	1.5013	0.0024562
	BC013529	cDNA sequence BC013529	215751	-1.5007	0.0021797
	Chchd7	coiled-coil-helix-coiled-coil-helix domain containing 7	66433	-1.5042	0.003541
	Plod2	procollagen lysine, 2-oxoglutarate 5-dioxygenase 2	26432	-1.5046	0.0031186
	Cbx7	chromobox homolog 7	52609	-1.5086	0.0036091
	Cdc42ep3	CDC42 effector protein (Rho GTPase binding) 3	260409	-1.5166	0.0029993
	Csnk1g3	casein kinase 1, gamma 3	70425	-1.5171	0.0023686
	Cetn4	centrin 4	207175	-1.5246	0.0026228
	Emb	embigin	13723	-1.5251	0.0023831
	Anp32e	acidic (leucine-rich) nuclear phosphoprotein 32 family, member E	66471	-1.5256	0.0030151
	Phkb	phosphorylase kinase beta	102093	-1.5272	0.0036231
	Ppp3ca	protein phosphatase 3, catalytic subunit, alpha isoform	19055	-1.5279	0.0012037
	Kank4	KN motif and ankyrin repeat domains 4	242553	-1.5304	0.002217
	Rtn1	reticulon 1	104001	-1.5347	0.0035925
	Ccdc117	coiled-coil domain containing 117	104479	-1.5377	0.0039955
	Ets1	E26 avian leukemia oncogene 1, 5' domain	23871	-1.5383	0.0042374
	Tmem178	transmembrane protein 178	68027	-1.539	0.0026508
	Pltp	phospholipid transfer protein	18830	-1.5444	0.0023825
	Swap70	SWA-70 protein	20947	-1.5446	0.0036609
	Slain2	SLAIN motif family, member 2	75991	-1.5454	0.0019535
	Fam3c	family with sequence similarity 3, member C	27999	-1.548	0.0035899
	4931406C07Rik	RIKEN cDNA 4931406C07 gene	70984	-1.5507	0.0030108
	Pcmt1	protein-L-isoaspartate (D-aspartate) O-methyltransferase 1	18537	-1.5511	0.0034378
	Cyp3a13	cytochrome P450, family 3, subfamily a, polypeptide 13	13113	-1.5513	0.0029375
	Mxi1	Max interacting protein 1	17859	-1.5549	0.0012843
	Mmgt1	membrane magnesium transporter 1	236792	-1.5557	0.0029444
	Nt5e	5' nucleotidase, ecto	23959	-1.5579	0.0036029
	Idh2	isocitrate dehydrogenase 2 (NADP+), mitochondrial	269951	-1.5618	0.0019212
	Ctsf	cathepsin F	56464	-1.5647	0.0031662
	Lpar3	lysophosphatidic acid receptor 3	65086	-1.5658	0.003479
	Tmem100	transmembrane protein 100	67888	-1.5711	0.0029545
	Gm14685	predicted gene 14685	574404	-1.58	0.0038959
	Kctd12b	potassium channel tetramerisation domain containing 12b	207474	-1.5849	0.0017132
	Slc13a4	solute carrier family 13 (sodium/sulfate symporters), member 4	243755	-1.5854	0.0035529
	Aldh2	aldehyde dehydrogenase 2, mitochondrial	11669	-1.5864	0.00061067
	Gprasp1	G protein-coupled receptor associated sorting protein 1	67298	-1.5878	0.0041941
	Zmat1	zinc finger, matrin type 1	215693	-1.5962	0.0020939
	Adk	adenosine kinase	11534	-1.6005	0.0023566
	Rnf103	ring finger protein 103	22644	-1.6011	0.0031098
	Slc44a3	solute carrier family 44, member 3	213603	-1.6012	0.0033319
	Ces2g	carboxylesterase 2G	72361	-1.606	0.0042062
	Enpp5	ectonucleotide pyrophosphatase/phosphodiesterase 5	83965	-1.6068	0.0016536
	Pnkd	paroxysmal nonkinesiogenic dyskinesia	56695	-1.6132	0.0024433
	Fmo2	flavin containing monooxygenase 2	55990	-1.6134	0.0015489
	Evi5	ecotropic viral integration site 5	14020	-1.614	0.0026553
	Mfsd7c	major facilitator superfamily domain containing 7C	217721	-1.6169	0.00086092
	Bicc1	bicaudal C homolog 1 (Drosophila)	83675	-1.6172	0.0016192
	Tmem106b	transmembrane protein 106B	71900	-1.6235	0.0032093
	Abi2	abl-interactor 2	329165	-1.6293	0.00027283
	Vkorc1	vitamin K epoxide reductase complex, subunit 1	27973	-1.6306	0.0038373
	Myh10	myosin, heavy polypeptide 10, non-muscle	77579	-1.6314	0.0012865
	Plxdc1	plexin domain containing 1	72324	-1.6339	0.0013202
	Arsb	arylsulfatase B	11881	-1.6389	0.0012486
	Ctnnal1	catenin (cadherin associated protein), alpha-like 1	54366	-1.6401	0.001723
	Sema3e	sema domain, immunoglobulin domain (Ig), short basic domain, secreted, (semaphorin) 3E	20349	-1.6473	0.0024545
	Aph1b	anterior pharynx defective 1b homolog (C. elegans)	208117	-1.6497	0.00042933
	Reln	reelin	19699	-1.6515	0.0014553
	C1qtnf2	C1q and tumor necrosis factor related protein 2	69183	-1.6532	0.0025307
	Phf17	PHD finger protein 17	269424	-1.6544	0.00027933
	Tppp	tubulin polymerization promoting protein	72948	-1.6544	0.00074538
	Dynlt3	dynein light chain Tctex-type 3	67117	-1.6566	0.0024066
	Arpp19	cAMP-regulated phosphoprotein 19	59046	-1.658	0.0017338
	Srpx2	sushi-repeat-containing protein, X-linked 2	68792	-1.6638	0.00061209
	Maob	monoamine oxidase B	109731	-1.6638	0.0013366
	Add3	adducin 3 (gamma)	27360	-1.664	0.0015814
	Fmo5	flavin containing monooxygenase 5	14263	-1.664	0.0021835
	Kifap3	kinesin-associated protein 3	16579	-1.6676	0.00036977
	Cyb5	cytochrome b-5	109672	-1.6678	0.00068898
	Diras2	DIRAS family, GTP-binding RAS-like 2	68203	-1.6702	0.0018583
	Dab2ip	disabled homolog 2 (Drosophila) interacting protein	69601	-1.673	0.0027815
	Tnfrsf19	tumor necrosis factor receptor superfamily, member 19	29820	-1.6747	0.0027498
	Faim3	Fas apoptotic inhibitory molecule 3	69169	-1.6755	0.0044565
	Lhfp	lipoma HMGIC fusion partner	108927	-1.6799	0.0024765
	Scd2	stearoyl-Coenzyme A desaturase 2	20250	-1.6821	0.0028471
	Rgs7bp	regulator of G-protein signalling 7 binding protein	52882	-1.6836	0.0006535
	Grp	gastrin releasing peptide	225642	-1.6845	0.0034818
	Fcrla	Fc receptor-like A	98752	-1.6861	0.00055694
	Gata6	GATA binding protein 6	14465	-1.6876	0.00036513
	Sh3gl2	SH3-domain GRB2-like 2	20404	-1.6916	0.00045639
	Vezf1	vascular endothelial zinc finger 1	22344	-1.6917	0.0018635
	Prps2	phosphoribosyl pyrophosphate synthetase 2	110639	-1.6931	0.001977
	Acss2	acyl-CoA synthetase short-chain family member 2	60525	-1.6967	0.0025061
	Abca9	ATP-binding cassette, sub-family A (ABC1), member 9	217262	-1.6975	0.0041616
	Plscr4	phospholipid scramblase 4	235527	-1.6988	0.00020551
	Tmem64	transmembrane protein 64	100201	-1.6991	0.0010307
	Rbbp9	retinoblastoma binding protein 9	26450	-1.6995	0.0023934
	Ulk2	Unc-51 like kinase 2 (C. elegans)	29869	-1.7051	0.0005063
	Pgm5	phosphoglucomutase 5	226041	-1.7067	0.0017584
	Ces1e	carboxylesterase 1E	13897	-1.7095	0.00088273
	Tinag	tubulointerstitial nephritis antigen	26944	-1.7097	0.0018024
	Tmem57	transmembrane protein 57	66146	-1.7147	0.0014125
	Hspa2	heat shock protein 2	15512	-1.7156	0.00049144
	Cd79b	CD79B antigen	15985	-1.7192	0.00027284
	Acpl2	acid phosphatase-like 2	235534	-1.7199	0.00063134
	Prelp	proline arginine-rich end leucine-rich repeat	116847	-1.7246	0.00032125
	Ltbp3	latent transforming growth factor beta binding protein 3	16998	-1.7267	0.0015207
	Angptl7	angiopoietin-like 7	654812	-1.7309	0.00018112
	Rpl27a	ribosomal protein L27A	26451	-1.7317	0.0017814
	Il17rd	interleukin 17 receptor D	171463	-1.7323	0.00081848
	Kcnk3	potassium channel, subfamily K, member 3	16527	-1.7331	0.0025052
	Magee1	melanoma antigen, family E, 1	107528	-1.7349	0.00020427
	Gsta3	glutathione S-transferase, alpha 3	14859	-1.7377	0.00127
	Rerg	RAS-like, estrogen-regulated, growth-inhibitor	232441	-1.7395	0.00070462
	Manba	mannosidase, beta A, lysosomal	110173	-1.7402	0.00074896
	Npr2	natriuretic peptide receptor 2	230103	-1.7425	0.00017022
	Cd300lg	CD300 antigen like family member G	52685	-1.7452	0.00025704
	Ids	iduronate 2-sulfatase	15931	-1.7465	0.00069012
	Strbp	spermatid perinuclear RNA binding protein	20744	-1.7482	0.0014737
	Frmd6	FERM domain containing 6	319710	-1.7555	0.00010716
	Smpdl3a	sphingomyelin phosphodiesterase, acid-like 3A	57319	-1.7564	0.00012129
	Ccng2	cyclin G2	12452	-1.7573	0.00056617
	Tspan6	tetraspanin 6	56496	-1.7604	0.00019229
	Cst3	cystatin C	13010	-1.7665	0.0012744
	9230104L09Rik	RIKEN cDNA 9230104L09 gene	77705	-1.7708	0.0012793
	Synm	synemin, intermediate filament protein	233335	-1.7734	0.00044282
	Pcyox1	prenylcysteine oxidase 1	66881	-1.7739	0.00015694
	Mapre2	microtubule-associated protein, RP/EB family, member 2	212307	-1.7755	0.000234
	1110012J17Rik	RIKEN cDNA 1110012J17 gene	68617	-1.7769	0.0035586
	Gata3	GATA binding protein 3	14462	-1.7773	0.00046643
	Scel	sciellin	64929	-1.7788	0.0031134
	Scara3	scavenger receptor class A, member 3	219151	-1.7796	0.0032582
	Gal	galanin	14419	-1.7828	0.00063389
	Aplnr	apelin receptor	23796	-1.7833	0.00022524
	Cd59b	CD59b antigen	333883	-1.7905	0.00062706
	Ncald	neurocalcin delta	52589	-1.7928	0.0028466
	Myl12b	myosin, light chain 12B, regulatory	67938	-1.7957	0.00014717
	Paip2	polyadenylate-binding protein-interacting protein 2	67869	-1.7969	0.0016198
	Cox7a2l	cytochrome c oxidase subunit VIIa polypeptide 2-like	20463	-1.7993	0.0025939
	Ripply3	ripply3 homolog (zebrafish)	170765	-1.8014	0.00462
	Pik3r1	phosphatidylinositol 3-kinase, regulatory subunit, polypeptide 1 (p85 alpha)	18708	-1.805	0.0044556
	St8sia4	ST8 alpha-N-acetyl-neuraminide alpha-2,8-sialyltransferase 4	20452	-1.8058	0.0021636
	Trim2	tripartite motif-containing 2	80890	-1.8097	0.0044642
	3632451O06Rik	RIKEN cDNA 3632451O06 gene	67419	-1.8184	0.0008324
	Rora	RAR-related orphan receptor alpha	19883	-1.8185	0.001218
	Klf9	Kruppel-like factor 9	16601	-1.8215	0.0016958
	Agap1	ArfGAP with GTPase domain, ankyrin repeat and PH domain 1	347722	-1.8257	0.00082217
	Itm2b	integral membrane protein 2B	16432	-1.8427	0.00039865
	Fbln1	fibulin 1	14114	-1.8436	0.0004288
	Twsg1	twisted gastrulation homolog 1 (Drosophila)	65960	-1.8477	0.00068099
	Fkbp7	FK506 binding protein 7	14231	-1.8512	0.00062071
	Pgrmc1	progesterone receptor membrane component 1	53328	-1.852	0.00033085
	Slc46a3	solute carrier family 46, member 3	71706	-1.86	0.00023608
	Tspan2	tetraspanin 2	70747	-1.8609	0.00039137
	Hist2h2be	histone cluster 2, H2be	319190	-1.8615	0.00013339
	Bcas1	breast carcinoma amplified sequence 1	76960	-1.8618	0.0025393
	9030224M15Rik	RIKEN cDNA 9030224M15 gene	327747	-1.8717	0.00013875
	Rab6b	RAB6B, member RAS oncogene family	270192	-1.8762	0.002789
	Sesn1	sestrin 1	140742	-1.8851	0.0015726
	Hbb-b2	hemoglobin, beta adult minor chain	15130	-1.8853	0.0039822
	Rassf3	Ras association (RalGDS/AF-6) domain family member 3	192678	-1.8964	0.0018566
	Fam198b	family with sequence similarity 198, member B	68659	-1.9157	0.00043045
	Tek	endothelial-specific receptor tyrosine kinase	21687	-1.9173	0.00081144
	Sema3c	sema domain, immunoglobulin domain (Ig), short basic domain, secreted, (semaphorin) 3C	20348	-1.9203	0.0022066
	Wnt2	wingless-related MMTV integration site 2	22413	-1.9347	3.82e-05
	Pgcp	plasma glutamate carboxypeptidase	54381	-1.9355	0.001878
	Stbd1	starch binding domain 1	52331	-1.9355	0.00065137
	BC028528	cDNA sequence BC028528	229600	-1.9358	0.0041194
	Smarca2	SWI/SNF related, matrix associated, actin dependent regulator of chromatin, subfamily a, member 2	67155	-1.9446	0.00069362
	Fry	furry homolog (Drosophila)	320365	-1.9475	0.0001846
	Dpysl2	dihydropyrimidinase-like 2	12934	-1.9478	7.73e-05
	Rnf186	ring finger protein 186	66825	-1.9572	0.00095065
	Osbpl6	oxysterol binding protein-like 6	99031	-1.9592	0.00091742
	Tpcn1	two pore channel 1	252972	-1.9679	7.49e-05
	Kcnk2	potassium channel, subfamily K, member 2	16526	-1.9707	0.00018742
	Adcy8	adenylate cyclase 8	11514	-1.9724	0.0004375
	Mfap2	microfibrillar-associated protein 2	17150	-1.9725	0.0010865
	Vwf	Von Willebrand factor homolog	22371	-1.9729	0.0034006
	Glb1l2	galactosidase, beta 1-like 2	244757	-1.977	0.0011185
	Ces1d	carboxylesterase 1D	104158	-1.9823	4e-05
	Myo1b	myosin IB	17912	-1.9834	8.46e-05
	Tcf21	transcription factor 21	21412	-1.9849	0.00055918
	Sord	sorbitol dehydrogenase	20322	-1.9876	4.45e-05
	Fkbp9	FK506 binding protein 9	27055	-1.9922	0.00079969
	Sepp1	selenoprotein P, plasma, 1	20363	-1.9937	0.004609
	Fam13a	family with sequence similarity 13, member A	58909	-1.9943	4.52e-05
	Pcdha6	protocadherin alpha 6	12937	-1.9965	3.61e-05
	Ak3	adenylate kinase 3	56248	-1.9989	0.00014675
	Gdf10	growth differentiation factor 10	14560	-1.9996	0.0016094
	Prickle1	prickle homolog 1 (Drosophila)	106042	-2.0028	6.08e-05
	Zfp704	zinc finger protein 704	170753	-2.0035	0.00012105
	Acss1	acyl-CoA synthetase short-chain family member 1	68738	-2.011	0.002225
	Dpt	dermatopontin	56429	-2.0276	0.0031935
	Rnase4	ribonuclease, RNase A family 4	58809	-2.0343	0.0032188
	Nrn1	neuritin 1	68404	-2.0367	0.0027152
	Fzd7	frizzled homolog 7 (Drosophila)	14369	-2.0418	0.00018147
	Vsnl1	visinin-like 1	26950	-2.0445	0.000634
	Itgbl1	integrin, beta-like 1	223272	-2.0463	1.45e-05
	Col16a1	collagen, type XVI, alpha 1	107581	-2.0495	0.00076318
	Aldh6a1	aldehyde dehydrogenase family 6, subfamily A1	104776	-2.0519	0.00036266
	Tef	thyrotroph embryonic factor	21685	-2.0551	0.0021751
	Hoxa5	homeobox A5	15402	-2.0588	0.00032844
	Snurf	SNRPN upstream reading frame	84704	-2.0671	0.0013773
	LOC100041504	c-C motif chemokine 21c-like	100041504	-2.0723	0.0042908
	Ltbp4	latent transforming growth factor beta binding protein 4	108075	-2.0733	0.0030297
	Rbms3	RNA binding motif, single stranded interacting protein	207181	-2.0738	0.00049313
	1110002B05Rik	RIKEN cDNA 1110002B05 gene	104725	-2.0797	0.002877
	Hsd11b1	hydroxysteroid 11-beta dehydrogenase 1	15483	-2.0913	0.00046154
	Fmo3	flavin containing monooxygenase 3	14262	-2.0915	0.0014859
	Higd1b	HIG1 domain family, member 1B	75689	-2.0964	0.0015256
	Vpreb3	pre-B lymphocyte gene 3	22364	-2.0975	0.00096569
	Ahsp	alpha hemoglobin stabilizing protein	170812	-2.1061	0.00076907
	Timp2	tissue inhibitor of metalloproteinase 2	21858	-2.1112	0.0044576
	Vldlr	very low density lipoprotein receptor	22359	-2.1115	0.0006341
	Lims2	LIM and senescent cell antigen like domains 2	225341	-2.1136	0.0010378
	Trp53inp1	transformation related protein 53 inducible nuclear protein 1	60599	-2.1253	0.0004251
	D4Bwg0951e	DNA segment, Chr 4, Brigham & Women's Genetics 0951 expressed	52829	-2.1278	4.42e-05
	Tspan12	tetraspanin 12	269831	-2.1394	3.87e-05
	Rbp7	retinol binding protein 7, cellular	63954	-2.1408	0.00026789
	Lyz1	lysozyme 1	17110	-2.1436	0.0029278
	Tmem204	transmembrane protein 204	407831	-2.1546	0.00015954
	Antxr1	anthrax toxin receptor 1	69538	-2.1562	0.00013421
	Mrc1	mannose receptor, C type 1	17533	-2.1622	0.00067242
	Sparcl1	SPARC-like 1	13602	-2.166	0.00034232
	Clec3b	C-type lectin domain family 3, member b	21922	-2.1711	0.00041472
	Arxes2	adipocyte-related X-chromosome expressed sequence 2	76976	-2.1793	0.0030019
	Nuak1	NUAK family, SNF1-like kinase, 1	77976	-2.186	0.00010798
	Ccl21c	chemokine (C-C motif) ligand 21C (leucine)	65956	-2.2179	0.0001982
	Aox3	aldehyde oxidase 3	71724	-2.2331	0.0026942
	Reck	reversion-inducing-cysteine-rich protein with kazal motifs	53614	-2.2399	1.32e-05
	Pamr1	peptidase domain containing associated with muscle regeneration 1	210622	-2.2436	8.83e-06
	Camk2n1	calcium/calmodulin-dependent protein kinase II inhibitor 1	66259	-2.2483	6.93e-05
	Sort1	sortilin 1	20661	-2.2642	0.00023338
	Scube2	signal peptide, CUB domain, EGF-like 2	56788	-2.2728	8.18e-05
	Scgb3a2	secretoglobin, family 3A, member 2	117158	-2.2887	5.91e-05
	Tspan18	tetraspanin 18	241556	-2.3018	0.0025241
	Ccl21a	chemokine (C-C motif) ligand 21A (serine)	18829	-2.3055	0.0042689
	Gap43	growth associated protein 43	14432	-2.3081	0.00053753
	Hey1	hairy/enhancer-of-split related with YRPW motif 1	15213	-2.3178	1.58e-05
	Cyp2f2	cytochrome P450, family 2, subfamily f, polypeptide 2	13107	-2.3243	0.00036371
	Gucy1a3	guanylate cyclase 1, soluble, alpha 3	60596	-2.3327	0.00038644
	Ptprd	protein tyrosine phosphatase, receptor type, D	19266	-2.3363	0.0011134
	Epas1	endothelial PAS domain protein 1	13819	-2.3375	0.00028212
	Thbd	thrombomodulin	21824	-2.3472	1.34e-05
	Fcgrt	Fc receptor, IgG, alpha chain transporter	14132	-2.3807	0.002625
	Gstm1	glutathione S-transferase, mu 1	14862	-2.3914	0.00010563
	Esm1	endothelial cell-specific molecule 1	71690	-2.4053	6.56e-05
	Cox4i2	cytochrome c oxidase subunit IV isoform 2	84682	-2.425	0.0030722
	Sspn	sarcospan	16651	-2.4423	0.0016792
	Cat	catalase	12359	-2.4423	0.00058071
	St6galnac2	ST6 (alpha-N-acetyl-neuraminyl-2,3-beta-galactosyl-1,3)-N-acetylgalactosaminide alpha-2,6-sialyltransferase 2	20446	-2.457	0.0041405
	Mxra8	matrix-remodelling associated 8	74761	-2.4641	0.00014643
	Nox4	NADPH oxidase 4	50490	-2.4791	0.0017156
	Pla2g1b	phospholipase A2, group IB, pancreas	18778	-2.4887	0.0011126
	Stmn2	stathmin-like 2	20257	-2.5091	0.001494
	Slco2b1	solute carrier organic anion transporter family, member 2b1	101488	-2.5124	0.00021317
	Fgf1	fibroblast growth factor 1	14164	-2.5501	2.36e-05
	Ctsa	cathepsin A	19025	-2.5629	0.0004812
	Inmt	indolethylamine N-methyltransferase	21743	-2.5893	0.0011235
	Hc	hemolytic complement	15139	-2.5935	0.0021119
	Ogn	osteoglycin	18295	-2.6058	3.07e-05
	Aldh1a1	aldehyde dehydrogenase family 1, subfamily A1	11668	-2.6255	0.00042918
	Lrat	lecithin-retinol acyltransferase (phosphatidylcholine-retinol-O-acyltransferase)	79235	-2.6394	0.0042371
	Slc6a2	solute carrier family 6 (neurotransmitter transporter, noradrenalin), member 2	20538	-2.6538	7.8e-05
	Mfap5	microfibrillar associated protein 5	50530	-2.675	0.0014594
	Hamp	hepcidin antimicrobial peptide	84506	-2.7102	0.0029551
	Ear10	eosinophil-associated, ribonuclease A family, member 10	93725	-2.7247	0.00093816
	Mtus1	mitochondrial tumor suppressor 1	102103	-2.743	0.0037469
	Art4	ADP-ribosyltransferase 4	109978	-2.752	0.00011455
	Fmo1	flavin containing monooxygenase 1	14261	-2.7693	0.0010657
	Sdc2	syndecan 2	15529	-2.7817	2.67e-06
	Ear12	eosinophil-associated, ribonuclease A family, member 12	503845	-2.8023	0.0039212
	Mamdc2	MAM domain containing 2	71738	-2.9231	5.72e-06
	Atp2a3	ATPase, Ca++ transporting, ubiquitous	53313	-2.9284	0.0012869
	Slc38a5	solute carrier family 38, member 5	209837	-3.0605	0.00045952
	Npr3	natriuretic peptide receptor 3	18162	-3.0751	1.17e-05
	Cbr2	carbonyl reductase 2	12409	-3.1492	2.4e-05
	Cadm1	cell adhesion molecule 1	54725	-3.2762	4.38e-06
	D0H4S114	DNA segment, human D4S114	27528	-3.277	0.00021809
	Wfdc1	WAP four-disulfide core domain 1	67866	-3.3101	0.00036143
	Nr1d2	nuclear receptor subfamily 1, group D, member 2	353187	-3.319	0.00022242
	Aard	alanine and arginine rich domain containing protein	239435	-3.333	0.00019729
	Ednrb	endothelin receptor type B	13618	-3.5304	7.44e-07
	Pon1	paraoxonase 1	18979	-3.8066	0.00022854
	Ephx1	epoxide hydrolase 1, microsomal	13849	-3.821	5.21e-05
	Abca8a	ATP-binding cassette, sub-family A (ABC1), member 8a	217258	-4.0653	3.5e-06
	Tril	TLR4 interactor with leucine-rich repeats	66873	-4.1942	3.79e-07
	Pcolce2	procollagen C-endopeptidase enhancer 2	76477	-5.0017	6.15e-06
	Cyp2a5	cytochrome P450, family 2, subfamily a, polypeptide 5	13087	-5.5568	0.0013088
	Dbp	D site albumin promoter binding protein	13170	-6.1037	9.21e-07
