# Supplementary material for: Linezolid Exerts Greater Bacterial Clearance but No Modification of Host Lung Gene Expression Profiling: A Mouse MRSA Pneumonia Model
Source: PLoS One. 2013 Jun 27;8(6):e67994. doi: 10.1371/journal.pone.0067994 (PMC3694879; doi:10.1371/journal.pone.0067994)
Supplement: Table S2 — (XLS) [file pone.0067994.s002.xls]

## Sheet: Table S2
Table S2. All genes showing significantly different expression in lungs at Day 3 after MRSA lung infections as compared to a PBS control group.
	Symbol	Description	EntrezID	LAC-PBS_foldChange	LAC-PBS_p.value
	Saa3	serum amyloid A 3	20210	55.198	3.7e-06
	Cxcl9	chemokine (C-X-C motif) ligand 9	17329	22.431	2.61e-07
	AA467197	expressed sequence AA467197	433470	18.462	8.55e-08
	Clec4d	C-type lectin domain family 4, member d	17474	13.47	1.71e-07
	Ccl4	chemokine (C-C motif) ligand 4	20303	11.452	8.61e-08
	Ms4a6d	membrane-spanning 4-domains, subfamily A, member 6D	68774	10.439	0.0001726
	Gpnmb	glycoprotein (transmembrane) nmb	93695	8.8879	3.27e-09
	Gm11428	predicted gene 11428	100034251	8.5808	9.15e-05
	Ms4a7	membrane-spanning 4-domains, subfamily A, member 7	109225	8.1387	2.53e-05
	Lcn2	lipocalin 2	16819	7.5428	3.04e-07
	Igtp	interferon gamma induced GTPase	16145	7.3572	0.0011633
	C1qb	complement component 1, q subcomponent, beta polypeptide	12260	7.1244	3.63e-06
	Slc11a1	solute carrier family 11 (proton-coupled divalent metal ion transporters), member 1	18173	7.1204	2.82e-06
	Serpina3g	serine (or cysteine) peptidase inhibitor, clade A, member 3G	20715	7.1005	1.57e-06
	Arg1	arginase, liver	11846	6.5778	0.00017466
	Clec4e	C-type lectin domain family 4, member e	56619	6.5366	3.14e-05
	Retnla	resistin like alpha	57262	6.4051	4.53e-08
	Hist1h2ad	histone cluster 1, H2ad	319165	6.3315	0.0062552
	Hist1h2ak	histone cluster 1, H2ak	319169	6.3022	0.0083557
	Ccl3	chemokine (C-C motif) ligand 3	20302	6.1099	9.65e-06
	Hist1h2ah	histone cluster 1, H2ah	319168	6.066	0.0047015
	Fcer1g	Fc receptor, IgE, high affinity I, gamma polypeptide	14127	5.9514	2.22e-06
	Prc1	protein regulator of cytokinesis 1	233406	5.856	2.13e-08
	Orm1	orosomucoid 1	18405	5.7192	1.13e-07
	C1qc	complement component 1, q subcomponent, C chain	12262	5.65	8.92e-05
	Serpina3f	serine (or cysteine) peptidase inhibitor, clade A, member 3F	238393	5.6189	9.15e-05
	Gbp2	guanylate binding protein 2	14469	5.4978	0.00018161
	Timp1	tissue inhibitor of metalloproteinase 1	21857	5.4824	2.79e-05
	Cd68	CD68 antigen	12514	5.3991	0.0002978
	Fcgr4	Fc receptor, IgG, low affinity IV	246256	5.3864	9.3e-07
	Ccl9	chemokine (C-C motif) ligand 9	20308	5.3627	4.62e-07
	Cd52	CD52 antigen	23833	5.1744	5.04e-07
	Tlr2	toll-like receptor 2	24088	5.1376	1.02e-06
	Tgfbi	transforming growth factor, beta induced	21810	5.1286	1.56e-07
	Fcgr2b	Fc receptor, IgG, low affinity IIb	14130	5.0794	0.00015598
	Gbp3	guanylate binding protein 3	55932	5.0213	0.0013104
	Fam26f	family with sequence similarity 26, member F	215900	4.8164	0.00018024
	Ifi47	interferon gamma inducible protein 47	15953	4.7755	0.00081715
	Ly86	lymphocyte antigen 86	17084	4.7716	1.43e-07
	Cfb	complement factor B	14962	4.7282	0.00066245
	Retnlg	resistin like gamma	245195	4.7133	0.0022126
	Pbk	PDZ binding kinase	52033	4.5775	3.24e-07
	Top2a	topoisomerase (DNA) II alpha	21973	4.5396	3.3e-06
	Fcgr3	Fc receptor, IgG, low affinity III	14131	4.4942	9.99e-06
	Cd3g	CD3 antigen, gamma polypeptide	12502	4.4771	2.54e-05
	Fyb	FYN binding protein	23880	4.4418	0.00075549
	Trem2	triggering receptor expressed on myeloid cells 2	83433	4.4414	8.17e-06
	S100a8	S100 calcium binding protein A8 (calgranulin A)	20201	4.4412	0.0020066
	Fpr2	formyl peptide receptor 2	14289	4.4233	2.92e-07
	Niacr1	niacin receptor 1	80885	4.4009	6.13e-07
	Cdk1	cyclin-dependent kinase 1	12534	4.394	2.66e-06
	Cd177	CD177 antigen	68891	4.3781	5.91e-05
	Emr1	EGF-like module containing, mucin-like, hormone receptor-like sequence 1	13733	4.3733	5.21e-06
	Uhrf1	ubiquitin-like, containing PHD and RING finger domains, 1	18140	4.3517	2.75e-08
	Smpdl3b	sphingomyelin phosphodiesterase, acid-like 3B	100340	4.2868	1.67e-06
	Clec4n	C-type lectin domain family 4, member n	56620	4.2772	9.65e-08
	Cx3cr1	chemokine (C-X3-C) receptor 1	13051	4.2423	1.9e-05
	Cd274	CD274 antigen	60533	4.213	4.44e-06
	Oas1g	2'-5' oligoadenylate synthetase 1G	23960	4.1939	1.67e-07
	2810417H13Rik	RIKEN cDNA 2810417H13 gene	68026	4.1612	4.11e-06
	Sirpb1a	signal-regulatory protein beta 1A	320832	4.1562	0.0059634
	Clec7a	C-type lectin domain family 7, member a	56644	4.1031	0.00028557
	Ccl7	chemokine (C-C motif) ligand 7	20306	4.0706	2.27e-05
	Ctsk	cathepsin K	13038	4.0541	7.28e-06
	Tlr13	toll-like receptor 13	279572	3.983	0.00042936
	Il1rn	interleukin 1 receptor antagonist	16181	3.9764	7.9e-07
	Thy1	thymus cell antigen 1, theta	21838	3.9758	0.00019326
	Slc15a3	solute carrier family 15, member 3	65221	3.9648	5.27e-06
	Cd163l1	CD163 molecule-like 1	244233	3.9479	0.0025959
	Hk3	hexokinase 3	212032	3.92	7.79e-06
	Slc26a4	solute carrier family 26, member 4	23985	3.9098	3.62e-07
	Nusap1	nucleolar and spindle associated protein 1	108907	3.9011	7.53e-07
	Lat2	linker for activation of T cells family, member 2	56743	3.9001	4.22e-08
	Slamf9	SLAM family member 9	98365	3.8684	5.47e-05
	Cotl1	coactosin-like 1 (Dictyostelium)	72042	3.8628	3.01e-07
	Lmnb1	lamin B1	16906	3.8205	1.41e-06
	Rab32	RAB32, member RAS oncogene family	67844	3.8136	2.73e-07
	Lilrb4	leukocyte immunoglobulin-like receptor, subfamily B, member 4	14728	3.7005	3.95e-05
	Irgm1	immunity-related GTPase family M member 1	15944	3.6832	0.0012465
	Mcm5	minichromosome maintenance deficient 5, cell division cycle 46 (S. cerevisiae)	17218	3.6743	3.58e-08
	Ctss	cathepsin S	13040	3.6561	0.00060898
	Coro1a	coronin, actin binding protein 1A	12721	3.6512	3e-07
	Lgals3bp	lectin, galactoside-binding, soluble, 3 binding protein	19039	3.6272	0.0011309
	Ido1	indoleamine 2,3-dioxygenase 1	15930	3.6237	0.0067592
	Vav1	vav 1 oncogene	22324	3.6192	1.86e-07
	Cxcl16	chemokine (C-X-C motif) ligand 16	66102	3.6061	2.26e-07
	Ccr5	chemokine (C-C motif) receptor 5	12774	3.5942	0.00068473
	Il1b	interleukin 1 beta	16176	3.5855	0.0019806
	Oasl2	2'-5' oligoadenylate synthetase-like 2	23962	3.5842	0.0006702
	Lhfpl2	lipoma HMGIC fusion partner-like 2	218454	3.5469	3.21e-07
	F10	coagulation factor X	14058	3.5464	2.54e-07
	Plac8	placenta-specific 8	231507	3.516	0.00017182
	Cxcl13	chemokine (C-X-C motif) ligand 13	55985	3.5138	0.0014715
	Cd53	CD53 antigen	12508	3.5006	1.07e-05
	Cd14	CD14 antigen	12475	3.4823	1.56e-06
	D17H6S56E-5	DNA segment, Chr 17, human D6S56E 5	110956	3.47	3.73e-06
	Tyrobp	TYRO protein tyrosine kinase binding protein	22177	3.4675	5.15e-05
	Ccl5	chemokine (C-C motif) ligand 5	20304	3.4463	0.0084501
	Cyba	cytochrome b-245, alpha polypeptide	13057	3.44	1.66e-07
	Casp1	caspase 1	12362	3.4276	0.00035081
	Cyp4f18	cytochrome P450, family 4, subfamily f, polypeptide 18	72054	3.3949	1.92e-06
	H2-DMb1	histocompatibility 2, class II, locus Mb1	14999	3.3771	7.51e-05
	Lpxn	leupaxin	107321	3.3745	4.86e-08
	H2-K2	histocompatibility 2, K region locus 2	630499	3.3688	0.00010519
	Ifit2	interferon-induced protein with tetratricopeptide repeats 2	15958	3.354	0.0025489
	C1qa	complement component 1, q subcomponent, alpha polypeptide	12259	3.3454	4.71e-07
	H2-Q7	histocompatibility 2, Q region locus 7	15018	3.3288	0.00035668
	Mreg	melanoregulin	381269	3.2615	6.71e-05
	Tk1	thymidine kinase 1	21877	3.2541	3.33e-07
	Capg	capping protein (actin filament), gelsolin-like	12332	3.2485	8.74e-08
	Irgm2	immunity-related GTPase family M member 2	54396	3.2382	0.0038331
	Cenpa	centromere protein A	12615	3.2254	0.00011537
	Clec4a3	C-type lectin domain family 4, member a3	73149	3.1798	0.0039677
	Psmb1	proteasome (prosome, macropain) subunit, beta type 1	19170	3.1583	2.08e-05
	H2-Q8	histocompatibility 2, Q region locus 8	15019	3.1506	9.68e-05
	Lcp1	lymphocyte cytosolic protein 1	18826	3.1479	0.0025624
	Fxyd5	FXYD domain-containing ion transport regulator 5	18301	3.1435	5.8e-06
	Evi2a	ecotropic viral integration site 2a	14017	3.1425	1.49e-05
	Psmb9	proteasome (prosome, macropain) subunit, beta type 9 (large multifunctional peptidase 2)	16912	3.1306	0.00032929
	Birc5	baculoviral IAP repeat-containing 5	11799	3.1114	1.58e-07
	P2ry6	pyrimidinergic receptor P2Y, G-protein coupled, 6	233571	3.1035	2.49e-08
	Ncf4	neutrophil cytosolic factor 4	17972	3.0984	8.62e-07
	Hexb	hexosaminidase B	15212	3.0862	9.73e-05
	Hmox1	heme oxygenase (decycling) 1	15368	3.0482	0.0037137
	Psat1	phosphoserine aminotransferase 1	107272	3.041	4.06e-05
	Arhgdib	Rho, GDP dissociation inhibitor (GDI) beta	11857	3.0297	3.67e-05
	Cd84	CD84 antigen	12523	3.021	4.15e-05
	Myo1f	myosin IF	17916	3.0183	1.35e-07
	Cd3d	CD3 antigen, delta polypeptide	12500	3.0063	0.00012216
	H2-T23	histocompatibility 2, T region locus 23	15040	2.9942	0.00067927
	Rsad2	radical S-adenosyl methionine domain containing 2	58185	2.987	0.0053577
	Tyms	thymidylate synthase	22171	2.9859	6.04e-06
	Cdca3	cell division cycle associated 3	14793	2.9708	1.23e-07
	Pla2g7	phospholipase A2, group VII (platelet-activating factor acetylhydrolase, plasma)	27226	2.9563	8.99e-05
	H2-Ab1	histocompatibility 2, class II antigen A, beta 1	14961	2.9068	1.24e-05
	Mad2l1	MAD2 mitotic arrest deficient-like 1 (yeast)	56150	2.9051	6.27e-06
	Rrm1	ribonucleotide reductase M1	20133	2.9046	2.29e-05
	Cyp7b1	cytochrome P450, family 7, subfamily b, polypeptide 1	13123	2.8524	0.00025155
	Ctsz	cathepsin Z	64138	2.846	1.76e-05
	Samsn1	SAM domain, SH3 domain and nuclear localization signals, 1	67742	2.8351	4.89e-05
	Ly9	lymphocyte antigen 9	17085	2.8256	3.39e-08
	Gpr65	G-protein coupled receptor 65	14744	2.8085	3.33e-05
	Fen1	flap structure specific endonuclease 1	14156	2.8063	2.63e-05
	Cstb	cystatin B	13014	2.7957	6.57e-08
	Ptpn6	protein tyrosine phosphatase, non-receptor type 6	15170	2.7749	7.9e-06
	Rac2	RAS-related C3 botulinum substrate 2	19354	2.7749	0.00067534
	Lgals1	lectin, galactose binding, soluble 1	16852	2.7678	1.19e-06
	Snx10	sorting nexin 10	71982	2.7553	0.00012255
	Ccnb1	cyclin B1	268697	2.7379	1.27e-06
	Cfp	complement factor properdin	18636	2.7307	0.00011784
	Casp4	caspase 4, apoptosis-related cysteine peptidase	12363	2.7266	0.00074378
	Glipr2	GLI pathogenesis-related 2	384009	2.7217	8.01e-07
	Kif23	kinesin family member 23	71819	2.7125	7.03e-06
	Ass1	argininosuccinate synthetase 1	11898	2.7072	0.0011709
	Psme1	proteasome (prosome, macropain) 28 subunit, alpha	19186	2.7059	2.66e-05
	Selplg	selectin, platelet (p-selectin) ligand	20345	2.6996	1.51e-05
	Was	Wiskott-Aldrich syndrome homolog (human)	22376	2.6754	2.5e-06
	Tlr7	toll-like receptor 7	170743	2.6692	7.69e-05
	Slc2a6	solute carrier family 2 (facilitated glucose transporter), member 6	227659	2.6676	4.95e-05
	Ch25h	cholesterol 25-hydroxylase	12642	2.665	0.00055179
	Psmb8	proteasome (prosome, macropain) subunit, beta type 8 (large multifunctional peptidase 7)	16913	2.6613	0.00085208
	Serpina3n	serine (or cysteine) peptidase inhibitor, clade A, member 3N	20716	2.649	0.0019222
	Lck	lymphocyte protein tyrosine kinase	16818	2.6479	4.44e-05
	Alox5ap	arachidonate 5-lipoxygenase activating protein	11690	2.6468	3.79e-05
	Tyms-ps	thymidylate synthase, pseudogene	22172	2.6438	4.62e-06
	Stat1	signal transducer and activator of transcription 1	20846	2.6425	0.00048142
	Glrx	glutaredoxin	93692	2.6407	0.0001872
	Rgs1	regulator of G-protein signaling 1	50778	2.6405	0.00035416
	H2-DMa	histocompatibility 2, class II, locus DMa	14998	2.6398	5.94e-05
	Tubb6	tubulin, beta 6 class V	67951	2.6397	1.29e-05
	Slc7a11	solute carrier family 7 (cationic amino acid transporter, y+ system), member 11	26570	2.6373	8.48e-05
	Mcm6	minichromosome maintenance deficient 6 (MIS5 homolog, S. pombe) (S. cerevisiae)	17219	2.6263	3.82e-05
	Mmp14	matrix metallopeptidase 14 (membrane-inserted)	17387	2.5806	0.00043454
	Ifi27l2a	interferon, alpha-inducible protein 27 like 2A	76933	2.5744	0.0019606
	Ifi30	interferon gamma inducible protein 30	65972	2.5722	0.00013463
	Itgb7	integrin beta 7	16421	2.5708	0.00044328
	Gbp10	guanylate-binding protein 10	626578	2.5641	0.0024379
	Ppa1	pyrophosphatase (inorganic) 1	67895	2.5551	0.00043748
	Pglyrp1	peptidoglycan recognition protein 1	21946	2.5454	0.0029024
	Pld4	phospholipase D family, member 4	104759	2.5303	0.0012088
	Hcls1	hematopoietic cell specific Lyn substrate 1	15163	2.5285	2.75e-05
	Mlkl	mixed lineage kinase domain-like	74568	2.5252	0.00024973
	Csf1r	colony stimulating factor 1 receptor	12978	2.5158	0.0032998
	Irf7	interferon regulatory factor 7	54123	2.5104	0.0019552
	Nckap1l	NCK associated protein 1 like	105855	2.496	0.00016177
	Lig1	ligase I, DNA, ATP-dependent	16881	2.4899	0.00010725
	Csf2rb2	colony stimulating factor 2 receptor, beta 2, low-affinity (granulocyte-macrophage)	12984	2.4874	0.0007078
	Cmtm7	CKLF-like MARVEL transmembrane domain containing 7	102545	2.4827	2.54e-06
	Plek	pleckstrin	56193	2.4788	0.0013149
	Ctsw	cathepsin W	13041	2.477	0.00011266
	Tapbp	TAP binding protein	21356	2.4742	0.00391
	Klra4	killer cell lectin-like receptor, subfamily A, member 4	16635	2.4717	0.00022753
	D14Ertd668e	DNA segment, Chr 14, ERATO Doi 668, expressed	219132	2.4683	0.005436
	Aurka	aurora kinase A	20878	2.4639	3.94e-06
	H2-M3	histocompatibility 2, M region locus 3	14991	2.4639	9.09e-05
	Bcl2a1c	B cell leukemia/lymphoma 2 related protein A1c	12046	2.4595	0.00017006
	Apobec1	apolipoprotein B mRNA editing enzyme, catalytic polypeptide 1	11810	2.4555	0.00011092
	Tnfaip2	tumor necrosis factor, alpha-induced protein 2	21928	2.4554	1.44e-05
	Psmb10	proteasome (prosome, macropain) subunit, beta type 10	19171	2.4548	3.05e-05
	Eln	elastin	13717	2.451	0.0046588
	Nfkbiz	nuclear factor of kappa light polypeptide gene enhancer in B cells inhibitor, zeta	80859	2.4503	0.0017327
	Il4i1	interleukin 4 induced 1	14204	2.4385	0.0030587
	Aif1	allograft inflammatory factor 1	11629	2.4381	0.00037723
	Klhl6	kelch-like 6 (Drosophila)	239743	2.4235	5.86e-06
	Gvin1	GTPase, very large interferon inducible 1	74558	2.4158	0.0059478
	Upp1	uridine phosphorylase 1	22271	2.3928	0.0001249
	Cd8b1	CD8 antigen, beta chain 1	12526	2.3923	1.62e-05
	Csf3r	colony stimulating factor 3 receptor (granulocyte)	12986	2.3918	0.0014695
	Orm2	orosomucoid 2	18406	2.3899	6.07e-05
	Sash3	SAM and SH3 domain containing 3	74131	2.3893	4.35e-06
	Malt1	mucosa associated lymphoid tissue lymphoma translocation gene 1	240354	2.3847	0.00068302
	Trim30a	tripartite motif-containing 30A	20128	2.3803	0.002483
	Tnc	tenascin C	21923	2.3789	0.0012482
	Sepx1	selenoprotein X 1	27361	2.372	0.000144
	Fam111a	family with sequence similarity 111, member A	107373	2.369	9.79e-07
	Hmga1	high mobility group AT-hook 1	15361	2.3665	0.0049737
	Cp	ceruloplasmin	12870	2.3657	0.00043751
	Slpi	secretory leukocyte peptidase inhibitor	20568	2.364	0.0078662
	Il7r	interleukin 7 receptor	16197	2.3593	0.0038311
	Spon2	spondin 2, extracellular matrix protein	100689	2.3543	0.0065036
	Anln	anillin, actin binding protein	68743	2.351	9.75e-06
	Nkg7	natural killer cell group 7 sequence	72310	2.3467	0.00055333
	H2-K1	histocompatibility 2, K1, K region	14972	2.3442	0.00052045
	Pira4	paired-Ig-like receptor A4	18727	2.3404	0.00088427
	Spc25	SPC25, NDC80 kinetochore complex component, homolog (S. cerevisiae)	66442	2.3392	2.68e-05
	Arg2	arginase type II	11847	2.3331	0.00081106
	Gpr84	G protein-coupled receptor 84	80910	2.3232	0.00022476
	Emp3	epithelial membrane protein 3	13732	2.3229	0.00014138
	Cdt1	chromatin licensing and DNA replication factor 1	67177	2.3146	1.04e-05
	Fignl1	fidgetin-like 1	60530	2.3098	7.14e-06
	Epsti1	epithelial stromal interaction 1 (breast)	108670	2.3096	0.00011287
	Cd44	CD44 antigen	12505	2.3084	0.00070784
	Gm5483	predicted gene 5483	433016	2.3078	0.0085842
	Plekho2	pleckstrin homology domain containing, family O member 2	102595	2.3049	0.0047705
	Ifit3	interferon-induced protein with tetratricopeptide repeats 3	15959	2.3011	0.0028788
	Hmgb2	high mobility group box 2	97165	2.2998	0.00031447
	Eno1	enolase 1, alpha non-neuron	13806	2.2994	0.0026323
	Phf11	PHD finger protein 11	219131	2.289	0.0099858
	Lcp2	lymphocyte cytosolic protein 2	16822	2.2889	0.0047726
	Ciita	class II transactivator	12265	2.2879	0.00050005
	Sh2d2a	SH2 domain protein 2A	27371	2.2873	0.00040257
	Plk1	polo-like kinase 1 (Drosophila)	18817	2.2822	1.28e-05
	Cxcl12	chemokine (C-X-C motif) ligand 12	20315	2.2751	0.00035294
	Cdc20	cell division cycle 20 homolog (S. cerevisiae)	107995	2.2691	2.46e-06
	Arhgap30	Rho GTPase activating protein 30	226652	2.2682	1.94e-05
	Nlrc5	NLR family, CARD domain containing 5	434341	2.2636	0.0092933
	H2afz	H2A histone family, member Z	51788	2.2592	6.71e-06
	Rasgrp1	RAS guanyl releasing protein 1	19419	2.2481	0.00048494
	Lrrc33	leucine rich repeat containing 33	224109	2.2471	6.84e-05
	Apoc2	apolipoprotein C-II	11813	2.2463	0.0062102
	Unc93b1	unc-93 homolog B1 (C. elegans)	54445	2.2445	1.22e-05
	S100a4	S100 calcium binding protein A4	20198	2.2295	0.0020301
	Lrg1	leucine-rich alpha-2-glycoprotein 1	76905	2.2287	0.00060151
	Mcm2	minichromosome maintenance deficient 2 mitotin (S. cerevisiae)	17216	2.2192	2.12e-05
	Itih4	inter alpha-trypsin inhibitor, heavy chain 4	16427	2.2191	0.0024874
	Lgmn	legumain	19141	2.2186	0.00031451
	H2afx	H2A histone family, member X	15270	2.218	0.00017703
	H2-Eb1	histocompatibility 2, class II antigen E beta	14969	2.2145	0.0011659
	Arrb2	arrestin, beta 2	216869	2.2129	9.53e-06
	Cd69	CD69 antigen	12515	2.2127	0.0021545
	Prdx5	peroxiredoxin 5	54683	2.2066	6.33e-05
	Soat1	sterol O-acyltransferase 1	20652	2.2057	0.0017204
	Hvcn1	hydrogen voltage-gated channel 1	74096	2.2019	0.0011721
	Arl11	ADP-ribosylation factor-like 11	219144	2.1935	0.0024065
	Sh3kbp1	SH3-domain kinase binding protein 1	58194	2.1908	0.00092526
	Psap	prosaposin	19156	2.1886	3.81e-06
	Gusb	glucuronidase, beta	110006	2.1842	5.34e-06
	Tmem86a	transmembrane protein 86A	67893	2.1829	0.00020669
	Fcgr1	Fc receptor, IgG, high affinity I	14129	2.1809	0.0015927
	Sh3bp2	SH3-domain binding protein 2	24055	2.1719	1.91e-06
	Gm8909	predicted gene 8909	667977	2.1657	0.002286
	Nubp1	nucleotide binding protein 1	26425	2.1557	9.02e-06
	Parp14	poly (ADP-ribose) polymerase family, member 14	547253	2.1397	0.0092098
	Mmp9	matrix metallopeptidase 9	17395	2.136	0.0018201
	Rgs10	regulator of G-protein signalling 10	67865	2.1324	0.00031117
	Klrd1	killer cell lectin-like receptor, subfamily D, member 1	16643	2.132	0.00061965
	Cd1d1	CD1d1 antigen	12479	2.1254	0.00011824
	Gmfg	glia maturation factor, gamma	63986	2.1227	1.38e-05
	Slfn2	schlafen 2	20556	2.1227	0.00012271
	Irak3	interleukin-1 receptor-associated kinase 3	73914	2.1163	0.00094703
	Gngt2	guanine nucleotide binding protein (G protein), gamma transducing activity polypeptide 2	14710	2.099	0.002475
	Tnf	tumor necrosis factor	21926	2.0987	0.0041982
	Gch1	GTP cyclohydrolase 1	14528	2.0972	1.83e-05
	Ctsc	cathepsin C	13032	2.0969	0.00038296
	Irf1	interferon regulatory factor 1	16362	2.0962	0.0081571
	Litaf	LPS-induced TN factor	56722	2.0838	0.00012582
	Vcam1	vascular cell adhesion molecule 1	22329	2.0805	0.00026229
	Kcnab2	potassium voltage-gated channel, shaker-related subfamily, beta member 2	16498	2.0774	0.00074083
	Pkm2	pyruvate kinase, muscle	18746	2.0738	0.0056923
	Emilin2	elastin microfibril interfacer 2	246707	2.0664	0.0026173
	Slfn1	schlafen 1	20555	2.0654	0.00066054
	Tnfaip3	tumor necrosis factor, alpha-induced protein 3	21929	2.064	0.0012709
	Sh3bgrl3	SH3 domain binding glutamic acid-rich protein-like 3	73723	2.0545	0.00063759
	Bcl2a1d	B cell leukemia/lymphoma 2 related protein A1d	12047	2.0503	0.00031573
	Clspn	claspin homolog (Xenopus laevis)	269582	2.0415	6.3e-06
	Tnfaip8	tumor necrosis factor, alpha-induced protein 8	106869	2.0409	0.00073736
	Hexa	hexosaminidase A	15211	2.0365	0.00025428
	Spag5	sperm associated antigen 5	54141	2.0314	9.52e-05
	Sh3pxd2b	SH3 and PX domains 2B	268396	2.018	2.35e-05
	Rhog	ras homolog gene family, member G	56212	2.0168	0.0041787
	Socs3	suppressor of cytokine signaling 3	12702	2.0157	0.00046152
	Kif18b	kinesin family member 18B	70218	2.0109	9.14e-06
	Ccdc86	coiled-coil domain containing 86	108673	2.0037	0.0001916
	Ncapd2	non-SMC condensin I complex, subunit D2	68298	2.0034	4.92e-05
	Mcm10	minichromosome maintenance deficient 10 (S. cerevisiae)	70024	1.998	1.1e-05
	Gyg	glycogenin	27357	1.9963	0.00013327
	Esco2	establishment of cohesion 1 homolog 2 (S. cerevisiae)	71988	1.996	5.17e-05
	Car13	carbonic anhydrase 13	71934	1.9905	0.0025433
	Parvg	parvin, gamma	64099	1.9894	0.0012781
	Bid	BH3 interacting domain death agonist	12122	1.9882	0.0010438
	Rad51	RAD51 homolog (S. cerevisiae)	19361	1.9871	5.84e-05
	Tapbpl	TAP binding protein-like	213233	1.9844	0.0014705
	Grn	granulin	14824	1.9811	6e-05
	Cxcr1	chemokine (C-X-C motif) receptor 1	227288	1.9809	3.09e-05
	Cdca7	cell division cycle associated 7	66953	1.9809	8.01e-05
	Itgb6	integrin beta 6	16420	1.9769	4.53e-05
	Gpr171	G protein-coupled receptor 171	229323	1.9722	0.00022928
	Arpc1b	actin related protein 2/3 complex, subunit 1B	11867	1.9713	9.24e-05
	Kif22	kinesin family member 22	110033	1.971	0.0003761
	Tnip1	TNFAIP3 interacting protein 1	57783	1.9667	0.0027958
	Sema4a	sema domain, immunoglobulin domain (Ig), transmembrane domain (TM) and short cytoplasmic domain, (semaphorin) 4A	20351	1.9663	0.00053206
	Irf5	interferon regulatory factor 5	27056	1.9653	2.59e-05
	Il33	interleukin 33	77125	1.9609	0.0021916
	Rilpl2	Rab interacting lysosomal protein-like 2	80291	1.9585	0.00024069
	Sirpa	signal-regulatory protein alpha	19261	1.9564	2.17e-05
	Prcp	prolylcarboxypeptidase (angiotensinase C)	72461	1.952	8.66e-05
	Cmpk2	cytidine monophosphate (UMP-CMP) kinase 2, mitochondrial	22169	1.9497	0.0086598
	Ntpcr	nucleoside-triphosphatase, cancer-related	66566	1.9475	0.0010977
	Cd3e	CD3 antigen, epsilon polypeptide	12501	1.9418	0.0019775
	Irak2	interleukin-1 receptor-associated kinase 2	108960	1.9395	0.00027412
	Blvrb	biliverdin reductase B (flavin reductase (NADPH))	233016	1.938	0.0022782
	Gba	glucosidase, beta, acid	14466	1.9332	0.00020029
	Gapdh	glyceraldehyde-3-phosphate dehydrogenase	14433	1.9328	0.003253
	Nrm	nurim (nuclear envelope membrane protein)	106582	1.9262	0.00019322
	Adam17	a disintegrin and metallopeptidase domain 17	11491	1.9244	0.00055869
	Lgals3	lectin, galactose binding, soluble 3	16854	1.9239	3.42e-05
	Cnih4	cornichon homolog 4 (Drosophila)	98417	1.921	0.00014399
	Rfc4	replication factor C (activator 1) 4	106344	1.9204	0.00045312
	Pstpip1	proline-serine-threonine phosphatase-interacting protein 1	19200	1.9193	3.91e-05
	Tgif1	TGFB-induced factor homeobox 1	21815	1.9115	0.00045027
	Tfrc	transferrin receptor	22042	1.9066	0.00026457
	Aprt	adenine phosphoribosyl transferase	11821	1.9041	0.00063093
	Plin2	perilipin 2	11520	1.8943	0.0055787
	Osbpl3	oxysterol binding protein-like 3	71720	1.8927	0.00016285
	Slc40a1	solute carrier family 40 (iron-regulated transporter), member 1	53945	1.8926	0.0011216
	Rrbp1	ribosome binding protein 1	81910	1.8914	0.0029532
	Cenpl	centromere protein L	70454	1.8892	1.28e-05
	Irf9	interferon regulatory factor 9	16391	1.8881	0.00011157
	Dbf4	DBF4 homolog (S. cerevisiae)	27214	1.8852	0.00027649
	Tubb5	tubulin, beta 5 class I	22154	1.883	0.00035745
	Junb	Jun-B oncogene	16477	1.8788	0.0090167
	Plcg2	phospholipase C, gamma 2	234779	1.8783	6.73e-05
	Nudt5	nudix (nucleoside diphosphate linked moiety X)-type motif 5	53893	1.8782	3.52e-05
	Sap30	sin3 associated polypeptide	60406	1.8771	0.00026043
	Acp2	acid phosphatase 2, lysosomal	11432	1.8707	0.00091722
	Ncaph	non-SMC condensin I complex, subunit H	215387	1.8705	1.22e-05
	Il10ra	interleukin 10 receptor, alpha	16154	1.8699	0.00053351
	Sgpl1	sphingosine phosphate lyase 1	20397	1.8691	6.29e-05
	Tcirg1	T cell, immune regulator 1, ATPase, H+ transporting, lysosomal V0 protein A3	27060	1.8683	0.0085883
	Nans	N-acetylneuraminic acid synthase (sialic acid synthase)	94181	1.8673	3.75e-05
	Gng10	guanine nucleotide binding protein (G protein), gamma 10	14700	1.8609	0.0015472
	Aoah	acyloxyacyl hydrolase	27052	1.8548	0.0035649
	Dnmt1	DNA methyltransferase (cytosine-5) 1	13433	1.8543	0.0017922
	Apobr	apolipoprotein B receptor	171504	1.8543	0.00030968
	Mmp13	matrix metallopeptidase 13	17386	1.8521	0.00010567
	Kif4	kinesin family member 4	16571	1.8503	1.59e-05
	Mif	macrophage migration inhibitory factor	17319	1.8485	0.0009811
	Mfap4	microfibrillar-associated protein 4	76293	1.8436	0.0094647
	Zc3h12d	zinc finger CCCH type containing 12D	237256	1.8401	0.0013613
	Lox	lysyl oxidase	16948	1.8389	0.008777
	Cpxm1	carboxypeptidase X 1 (M14 family)	56264	1.8379	1e-05
	Nfkbie	nuclear factor of kappa light polypeptide gene enhancer in B cells inhibitor, epsilon	18037	1.8369	0.0057387
	Inhba	inhibin beta-A	16323	1.8366	0.0041474
	Snx20	sorting nexin 20	71607	1.8324	4.6e-05
	Gm2a	GM2 ganglioside activator protein	14667	1.8297	0.00036174
	Vim	vimentin	22352	1.8286	0.0038701
	Hat1	histone aminotransferase 1	107435	1.8277	0.00070671
	Tmsb10	thymosin, beta 10	19240	1.8239	0.00041742
	Nme1	non-metastatic cells 1, protein (NM23A) expressed in	18102	1.8238	0.00010158
	Incenp	inner centromere protein	16319	1.823	5.03e-05
	Tcf19	transcription factor 19	106795	1.8196	0.00053036
	Ncapg2	non-SMC condensin II complex, subunit G2	76044	1.8194	0.00079389
	Lrp12	low density lipoprotein-related protein 12	239393	1.8193	0.00013585
	Pik3cg	phosphoinositide-3-kinase, catalytic, gamma polypeptide	30955	1.818	0.00022545
	Pira11	paired-Ig-like receptor A11	18724	1.8147	0.0014309
	Pfn1	profilin 1	18643	1.8093	0.0008183
	Cxcl15	chemokine (C-X-C motif) ligand 15	20309	1.8077	0.00087969
	Gm6316	glyceraldehyde-3-phosphate dehydrogenase pseudogene	622339	1.8055	0.0059358
	Psmd10	proteasome (prosome, macropain) 26S subunit, non-ATPase, 10	53380	1.8043	9.54e-05
	Cdca2	cell division cycle associated 2	108912	1.8038	7.4e-05
	Hcst	hematopoietic cell signal transducer	23900	1.8033	6.9e-05
	Cd33	CD33 antigen	12489	1.8009	0.00099369
	Nup210	nucleoporin 210	54563	1.7998	0.0051889
	Il2rg	interleukin 2 receptor, gamma chain	16186	1.7996	0.00574
	Wdr1	WD repeat domain 1	22388	1.7959	0.0026234
	Cd74	CD74 antigen (invariant polypeptide of major histocompatibility complex, class II antigen-associated)	16149	1.7908	0.0040368
	Cd86	CD86 antigen	12524	1.7896	0.00040311
	Tctex1d2	Tctex1 domain containing 2	66061	1.7876	2.74e-05
	Sla	src-like adaptor	20491	1.7831	0.0060774
	E2f1	E2F transcription factor 1	13555	1.7829	0.005327
	Stk17b	serine/threonine kinase 17b (apoptosis-inducing)	98267	1.7791	0.00029294
	Ltb4r1	leukotriene B4 receptor 1	16995	1.7789	0.00086559
	Rnaset2b	ribonuclease T2B	68195	1.7778	0.00058997
	2610029G23Rik	RIKEN cDNA 2610029G23 gene	67683	1.7768	0.0058893
	Uck2	uridine-cytidine kinase 2	80914	1.7749	0.00024583
	D2Ertd750e	DNA segment, Chr 2, ERATO Doi 750, expressed	51944	1.774	0.00015669
	Hn1l	hematological and neurological expressed 1-like	52009	1.7717	0.0027497
	Eif4e2	eukaryotic translation initiation factor 4E member 2	26987	1.7714	0.0014495
	F7	coagulation factor VII	14068	1.7698	0.00011662
	Tlr6	toll-like receptor 6	21899	1.7693	0.0002401
	Bst1	bone marrow stromal cell antigen 1	12182	1.7685	0.00029487
	Arpc4	actin related protein 2/3 complex, subunit 4	68089	1.7672	0.00050554
	Gp49a	glycoprotein 49 A	14727	1.7654	0.00078894
	Slc7a8	solute carrier family 7 (cationic amino acid transporter, y+ system), member 8	50934	1.7639	0.0091702
	Nus1	nuclear undecaprenyl pyrophosphate synthase 1 homolog (S. cerevisiae)	52014	1.7602	0.00086439
	P2ry14	purinergic receptor P2Y, G-protein coupled, 14	140795	1.7594	0.0064125
	Itgb2	integrin beta 2	16414	1.7545	0.00050756
	Clic1	chloride intracellular channel 1	114584	1.7531	0.0019717
	Tmem51	transmembrane protein 51	214359	1.747	5.58e-05
	Pilrb1	paired immunoglobin-like type 2 receptor beta 1	170741	1.7461	0.0052092
	Ctps	cytidine 5'-triphosphate synthase	51797	1.7457	0.00037264
	Amdhd2	amidohydrolase domain containing 2	245847	1.7451	0.00015455
	Lsm3	LSM3 homolog, U6 small nuclear RNA associated (S. cerevisiae)	67678	1.7406	0.0012164
	Fermt3	fermitin family homolog 3 (Drosophila)	108101	1.7394	0.00099027
	Mob3a	MOB kinase activator 3A	208228	1.7374	0.00019877
	Btk	Bruton agammaglobulinemia tyrosine kinase	12229	1.7318	0.00091269
	Sema4d	sema domain, immunoglobulin domain (Ig), transmembrane domain (TM) and short cytoplasmic domain, (semaphorin) 4D	20354	1.7282	0.0044236
	A430084P05Rik	RIKEN cDNA A430084P05 gene	327957	1.7274	0.0042606
	Gnpda1	glucosamine-6-phosphate deaminase 1	26384	1.7271	0.00060684
	Lpcat2	lysophosphatidylcholine acyltransferase 2	270084	1.7267	0.009902
	Rad54l	RAD54 like (S. cerevisiae)	19366	1.7248	2.66e-05
	Clec5a	C-type lectin domain family 5, member a	23845	1.7247	0.00045946
	2013-03-01	membrane-associated ring finger (C3HC4) 1	72925	1.7246	0.001685
	Mcm4	minichromosome maintenance deficient 4 homolog (S. cerevisiae)	17217	1.7235	0.00062719
	Cbfb	core binding factor beta	12400	1.7229	0.0029493
	Nhp2	NHP2 ribonucleoprotein homolog (yeast)	52530	1.7196	0.0031653
	Sdcbp	syndecan binding protein	53378	1.7194	0.0046011
	Rab15	RAB15, member RAS oncogene family	104886	1.7179	0.00022068
	Tipin	timeless interacting protein	66131	1.7174	0.0011229
	Kif2c	kinesin family member 2C	73804	1.7146	0.00059669
	Cd83	CD83 antigen	12522	1.7102	0.00051504
	Ccdc99	coiled-coil domain containing 99	70385	1.7101	3.92e-05
	Tmem106a	transmembrane protein 106A	217203	1.7082	0.0015163
	Def6	differentially expressed in FDCP 6	23853	1.7076	0.0026284
	Cdca8	cell division cycle associated 8	52276	1.7067	0.00014974
	Lilra6	leukocyte immunoglobulin-like receptor, subfamily A (with TM domain), member 6	18726	1.7058	0.001017
	Hmox2	heme oxygenase (decycling) 2	15369	1.7003	0.003235
	Chaf1b	chromatin assembly factor 1, subunit B (p60)	110749	1.7	8.18e-05
	Btg1	B cell translocation gene 1, anti-proliferative	12226	1.6982	0.0012164
	Cenpk	centromere protein K	60411	1.6955	0.00034737
	Usp18	ubiquitin specific peptidase 18	24110	1.6943	0.00039775
	Rbl1	retinoblastoma-like 1 (p107)	19650	1.6933	0.00080404
	Cep55	centrosomal protein 55	74107	1.6925	0.0010084
	Ldha	lactate dehydrogenase A	16828	1.6901	0.0015323
	Il13ra1	interleukin 13 receptor, alpha 1	16164	1.688	0.0048653
	Gm15453	predicted gene 15453	100043257	1.687	0.0017358
	Rpl13a	ribosomal protein L13A	22121	1.6859	0.0016413
	Cklf	chemokine-like factor	75458	1.6832	0.0013872
	Slc29a3	solute carrier family 29 (nucleoside transporters), member 3	71279	1.6828	0.00057638
	Fam180a	family with sequence similarity 180, member A	208164	1.6779	0.0020806
	Xcl1	chemokine (C motif) ligand 1	16963	1.6748	0.00027741
	Ak2	adenylate kinase 2	11637	1.674	0.008211
	Vnn3	vanin 3	26464	1.6713	0.00056367
	Snrpd1	small nuclear ribonucleoprotein D1	20641	1.6708	0.0058285
	Fstl1	follistatin-like 1	14314	1.6706	0.0096722
	Rrm2	ribonucleotide reductase M2	20135	1.6672	0.00045349
	Klra2	killer cell lectin-like receptor, subfamily A, member 2	16633	1.667	0.0046368
	Lsm5	LSM5 homolog, U6 small nuclear RNA associated (S. cerevisiae)	66373	1.6659	0.0044083
	Dpp7	dipeptidylpeptidase 7	83768	1.6646	0.00030835
	Ptpn22	protein tyrosine phosphatase, non-receptor type 22 (lymphoid)	19260	1.6611	0.0045359
	Mmp12	matrix metallopeptidase 12	17381	1.6597	0.0062927
	Cxcr4	chemokine (C-X-C motif) receptor 4	12767	1.6581	0.0028772
	Dnajc15	DnaJ (Hsp40) homolog, subfamily C, member 15	66148	1.6567	0.002683
	Clcn7	chloride channel 7	26373	1.6527	0.0047522
	Ubl4	ubiquitin-like 4	27643	1.6513	0.0014374
	Trex1	three prime repair exonuclease 1	22040	1.6499	0.0057194
	Clec4b1	C-type lectin domain family 4, member b1	69810	1.6445	0.0076896
	Aldh18a1	aldehyde dehydrogenase 18 family, member A1	56454	1.6428	0.0032252
	Tnfrsf22	tumor necrosis factor receptor superfamily, member 22	79202	1.6424	0.0041742
	Ptpro	protein tyrosine phosphatase, receptor type, O	19277	1.6408	0.00275
	Arpc3	actin related protein 2/3 complex, subunit 3	56378	1.6388	0.00089147
	Nasp	nuclear autoantigenic sperm protein (histone-binding)	50927	1.6371	0.0013958
	Polr1d	polymerase (RNA) I polypeptide D	20018	1.6352	0.0022505
	Ostc	oligosaccharyltransferase complex subunit	66357	1.6333	0.0047649
	Hn1	hematological and neurological expressed sequence 1	15374	1.6326	0.00016874
	Zap70	zeta-chain (TCR) associated protein kinase	22637	1.6283	0.0025699
	Klra7	killer cell lectin-like receptor, subfamily A, member 7	16638	1.6277	0.0030016
	Ndc80	NDC80 homolog, kinetochore complex component (S. cerevisiae)	67052	1.6276	0.00035328
	Adssl1	adenylosuccinate synthetase like 1	11565	1.6263	0.0047606
	Psmd14	proteasome (prosome, macropain) 26S subunit, non-ATPase, 14	59029	1.6256	0.0023289
	Alyref	Aly/REF export factor	21681	1.6168	0.0052987
	Insl6	insulin-like 6	27356	1.6125	0.00016838
	Arrdc4	arrestin domain containing 4	66412	1.6116	0.00056621
	Pgam1	phosphoglycerate mutase 1	18648	1.61	0.008453
	Sfrp1	secreted frizzled-related protein 1	20377	1.6097	0.0011073
	Trem3	triggering receptor expressed on myeloid cells 3	58218	1.6067	0.0029644
	Itk	IL2 inducible T cell kinase	16428	1.6048	0.0027066
	Timm8a1	translocase of inner mitochondrial membrane 8 homolog a1 (yeast)	30058	1.6042	0.0017716
	Thyn1	thymocyte nuclear protein 1	77862	1.6041	0.0013748
	Gm13212	predicted gene 13212	433801	1.6009	0.0022395
	Nrcam	neuron-glia-CAM-related cell adhesion molecule	319504	1.6002	0.00011183
	Itpr2	inositol 1,4,5-triphosphate receptor 2	16439	1.5997	0.0078242
	Kng1	kininogen 1	16644	1.5987	0.0038465
	Hprt	hypoxanthine guanine phosphoribosyl transferase	15452	1.5986	0.0037065
	Eif4a1	eukaryotic translation initiation factor 4A1	13681	1.5977	0.00053642
	Il1r2	interleukin 1 receptor, type II	16178	1.5967	0.00043506
	Ctsb	cathepsin B	13030	1.5945	0.00053914
	Lsm2	LSM2 homolog, U6 small nuclear RNA associated (S. cerevisiae)	27756	1.5933	0.0037086
	Serpina3h	serine (or cysteine) peptidase inhibitor, clade A, member 3H	546546	1.5918	0.0022903
	Slc30a7	solute carrier family 30 (zinc transporter), member 7	66500	1.5911	0.0038066
	Fam78a	family with sequence similarity 78, member A	241303	1.5886	0.0010819
	Kntc1	kinetochore associated 1	208628	1.5884	0.00079607
	Znrf2	zinc and ring finger 2	387524	1.5881	0.0015389
	Rab8b	RAB8B, member RAS oncogene family	235442	1.5879	0.0011883
	Ppp2r5c	protein phosphatase 2, regulatory subunit B (B56), gamma isoform	26931	1.5865	0.0050508
	Havcr2	hepatitis A virus cellular receptor 2	171285	1.5814	0.0050011
	Ncf1	neutrophil cytosolic factor 1	17969	1.5814	0.00044016
	Marco	macrophage receptor with collagenous structure	17167	1.5807	0.0093533
	Osm	oncostatin M	18413	1.5782	0.00027413
	Pno1	partner of NOB1 homolog (S. cerevisiae)	66249	1.5776	0.0066956
	Tmem192	transmembrane protein 192	73067	1.5764	0.0031518
	2010005H15Rik	RIKEN cDNA 2010005H15 gene	76770	1.5725	0.0050672
	Chaf1a	chromatin assembly factor 1, subunit A (p150)	27221	1.5709	0.0011914
	Ngfrap1	nerve growth factor receptor (TNFRSF16) associated protein 1	12070	1.5703	0.0041723
	Satb1	special AT-rich sequence binding protein 1	20230	1.57	0.0098244
	Stip1	stress-induced phosphoprotein 1	20867	1.5697	0.0019269
	Gnb1	guanine nucleotide binding protein (G protein), beta 1	14688	1.5696	0.0045675
	Gng2	guanine nucleotide binding protein (G protein), gamma 2	14702	1.5694	0.0035784
	Ffar2	free fatty acid receptor 2	233079	1.5674	0.00035314
	C3	complement component 3	12266	1.5672	0.0088746
	Cdc6	cell division cycle 6 homolog (S. cerevisiae)	23834	1.5671	0.0002506
	Dtx4	deltex 4 homolog (Drosophila)	207521	1.5637	0.0024987
	Mthfd2	methylenetetrahydrofolate dehydrogenase (NAD+ dependent), methenyltetrahydrofolate cyclohydrolase	17768	1.5621	0.0029421
	Nfkbid	nuclear factor of kappa light polypeptide gene enhancer in B cells inhibitor, delta	243910	1.562	0.0041858
	Cenpq	centromere protein Q	83815	1.5615	0.0017176
	Cxcl1	chemokine (C-X-C motif) ligand 1	14825	1.5599	0.004192
	Ung	uracil DNA glycosylase	22256	1.5588	0.0016004
	Dcps	decapping enzyme, scavenger	69305	1.558	0.0050776
	Actr3	ARP3 actin-related protein 3 homolog (yeast)	74117	1.5573	0.00047269
	Psmb2	proteasome (prosome, macropain) subunit, beta type 2	26445	1.5553	0.007741
	Rad54b	RAD54 homolog B (S. cerevisiae)	623474	1.5552	0.00098202
	Vars	valyl-tRNA synthetase	22321	1.5551	0.007036
	Trappc1	trafficking protein particle complex 1	245828	1.552	0.0023517
	Atp5f1	ATP synthase, H+ transporting, mitochondrial F0 complex, subunit B1	11950	1.5512	0.0057349
	Aars	alanyl-tRNA synthetase	234734	1.5506	0.0029428
	Nmt1	N-myristoyltransferase 1	18107	1.5496	0.003699
	Tnfaip8l2	tumor necrosis factor, alpha-induced protein 8-like 2	69769	1.5495	0.0048566
	B3gnt8	UDP-GlcNAc:betaGal beta-1,3-N-acetylglucosaminyltransferase 8	232984	1.5494	0.0013779
	Arhgap15	Rho GTPase activating protein 15	76117	1.5483	0.001038
	Cct3	chaperonin containing Tcp1, subunit 3 (gamma)	12462	1.5483	0.0049794
	Zranb3	zinc finger, RAN-binding domain containing 3	226409	1.5481	0.00016915
	Myd88	myeloid differentiation primary response gene 88	17874	1.5475	0.00067894
	Kcnk13	potassium channel, subfamily K, member 13	217826	1.5471	0.0017417
	Eef1e1	eukaryotic translation elongation factor 1 epsilon 1	66143	1.5459	0.0028861
	Kif15	kinesin family member 15	209737	1.5446	0.0053447
	Ccno	cyclin O	218630	1.5425	0.0029712
	Gpr183	G protein-coupled receptor 183	321019	1.5413	0.0013313
	Pip4k2a	phosphatidylinositol-5-phosphate 4-kinase, type II, alpha	18718	1.5394	0.00075285
	Gtf2f2	general transcription factor IIF, polypeptide 2	68705	1.5393	0.0081075
	Gsg2	germ cell-specific gene 2	14841	1.5389	0.00038894
	Chmp4b	charged multivesicular body protein 4B	75608	1.5385	0.0081241
	Acer3	alkaline ceramidase 3	66190	1.5377	0.0040957
	Trpv2	transient receptor potential cation channel, subfamily V, member 2	22368	1.5364	0.0009576
	Foxm1	forkhead box M1	14235	1.535	0.00095652
	Cct6a	chaperonin containing Tcp1, subunit 6a (zeta)	12466	1.5346	0.0075907
	Tgfbr1	transforming growth factor, beta receptor I	21812	1.5342	0.0068152
	9030425E11Rik	RIKEN cDNA 9030425E11 gene	71566	1.5337	0.003048
	Cxcr3	chemokine (C-X-C motif) receptor 3	12766	1.5336	0.0031872
	Nmral1	NmrA-like family domain containing 1	67824	1.5335	0.0012649
	0910001L09Rik	RIKEN cDNA 0910001L09 gene	66096	1.5334	0.0013402
	Myo5a	myosin VA	17918	1.5333	0.0095588
	Slc35c2	solute carrier family 35, member C2	228875	1.5328	0.0023602
	Cyb5r4	cytochrome b5 reductase 4	266690	1.5309	0.0056658
	Gja1	gap junction protein, alpha 1	14609	1.5305	0.0041451
	Twf2	twinfilin, actin-binding protein, homolog 2 (Drosophila)	23999	1.5305	0.0013736
	Tmem48	transmembrane protein 48	72787	1.5296	0.0032802
	Tpx2	TPX2, microtubule-associated protein homolog (Xenopus laevis)	72119	1.5293	0.0055724
	Eif6	eukaryotic translation initiation factor 6	16418	1.5281	0.0081366
	Nme2	non-metastatic cells 2, protein (NM23B) expressed in	18103	1.528	0.0058431
	Naip2	NLR family, apoptosis inhibitory protein 2	17948	1.5221	0.00077011
	Tmed3	transmembrane emp24 domain containing 3	66111	1.5216	0.0018242
	Scarb2	scavenger receptor class B, member 2	12492	1.5205	0.0054561
	Wdr76	WD repeat domain 76	241627	1.5181	0.00083434
	Blvra	biliverdin reductase A	109778	1.518	0.0079528
	Rab8a	RAB8A, member RAS oncogene family	17274	1.5175	0.0012403
	Klre1	killer cell lectin-like receptor family E member 1	243655	1.517	0.0050355
	Tlr4	toll-like receptor 4	21898	1.5167	0.0026818
	Slc16a6	solute carrier family 16 (monocarboxylic acid transporters), member 6	104681	1.5165	0.0030406
	Atf3	activating transcription factor 3	11910	1.516	0.0012671
	Cd63	CD63 antigen	12512	1.5159	0.0018018
	Banf1	barrier to autointegration factor 1	23825	1.5129	0.0042896
	Rps27a	ribosomal protein S27A	78294	1.5107	0.0079564
	Tpi1	triosephosphate isomerase 1	21991	1.5105	0.0080451
	Ebi3	Epstein-Barr virus induced gene 3	50498	1.5102	0.00095481
	Atp6v1c1	ATPase, H+ transporting, lysosomal V1 subunit C1	66335	1.5066	0.0029121
	Rnase6	ribonuclease, RNase A family, 6	78416	1.5045	0.0075911
	Itgb1bp1	integrin beta 1 binding protein 1	16413	1.5037	0.0010867
	Ly96	lymphocyte antigen 96	17087	1.5034	0.0012634
	2610039C10Rik	RIKEN cDNA 2610039C10 gene	66578	1.5015	0.0035921
	Gtse1	G two S phase expressed protein 1	29870	1.5009	0.00049517
	Chi3l1	chitinase 3-like 1	12654	1.5002	0.0007013
	Wdr45	WD repeat domain 45	54636	-1.5019	0.0093842
	Epb4.1l5	erythrocyte protein band 4.1-like 5	226352	-1.5022	0.0064074
	Eltd1	EGF, latrophilin seven transmembrane domain containing 1	170757	-1.5022	0.0015869
	Arhgap23	Rho GTPase activating protein 23	58996	-1.5051	0.0036797
	1700001C02Rik	RIKEN cDNA 1700001C02 gene	75434	-1.5052	0.0015739
	Cbr1	carbonyl reductase 1	12408	-1.5056	0.0068844
	Zcchc14	zinc finger, CCHC domain containing 14	142682	-1.5062	0.0082395
	Cyp3a13	cytochrome P450, family 3, subfamily a, polypeptide 13	13113	-1.5062	0.00095484
	D4Bwg0951e	DNA segment, Chr 4, Brigham & Women's Genetics 0951 expressed	52829	-1.5075	0.0029748
	Pvrl3	poliovirus receptor-related 3	58998	-1.5095	0.0044396
	Parva	parvin, alpha	57342	-1.5096	0.0096365
	Chst8	carbohydrate (N-acetylgalactosamine 4-0) sulfotransferase 8	68947	-1.5098	0.0044455
	Myl12b	myosin, light chain 12B, regulatory	67938	-1.5099	0.0028518
	4833442J19Rik	RIKEN cDNA 4833442J19 gene	320204	-1.5111	0.0031839
	4930455F23Rik	RIKEN cDNA 4930455F23 gene	74895	-1.5115	0.001312
	Pik3ca	phosphatidylinositol 3-kinase, catalytic, alpha polypeptide	18706	-1.5117	0.0013821
	Ccdc92	coiled-coil domain containing 92	215707	-1.5117	0.002756
	Diras2	DIRAS family, GTP-binding RAS-like 2	68203	-1.513	0.0018711
	Bpifb5	BPI fold containing family B, member 5	228802	-1.513	0.0013015
	Nhlrc2	NHL repeat containing 2	66866	-1.5132	0.00076457
	Myh6	myosin, heavy polypeptide 6, cardiac muscle, alpha	17888	-1.5139	0.0059106
	Meis1	Meis homeobox 1	17268	-1.5139	0.0072994
	Gmpr	guanosine monophosphate reductase	66355	-1.5147	0.0054329
	Fmo2	flavin containing monooxygenase 2	55990	-1.5163	0.00047437
	Porcn	porcupine homolog (Drosophila)	53627	-1.5167	0.002634
	Akap14	A kinase (PRKA) anchor protein 14	434756	-1.5174	0.0013063
	Gabarapl1	gamma-aminobutyric acid (GABA) A receptor-associated protein-like 1	57436	-1.5185	0.0061966
	Acss1	acyl-CoA synthetase short-chain family member 1	68738	-1.5187	0.0029986
	Vezf1	vascular endothelial zinc finger 1	22344	-1.5193	0.0018067
	2310007B03Rik	RIKEN cDNA 2310007B03 gene	71874	-1.5207	0.0013319
	Flt1	FMS-like tyrosine kinase 1	14254	-1.5208	0.0034247
	Lmcd1	LIM and cysteine-rich domains 1	30937	-1.5211	0.0065659
	Trnp1	TMF1-regulated nuclear protein 1	69539	-1.5217	0.00060491
	Ppap2a	phosphatidic acid phosphatase type 2A	19012	-1.5221	0.0028835
	Zfp641	zinc finger protein 641	239652	-1.5223	0.009908
	Dcxr	dicarbonyl L-xylulose reductase	67880	-1.5231	0.0072066
	Exd2	exonuclease 3'-5' domain containing 2	97827	-1.5245	0.0060293
	Mon2	MON2 homolog (yeast)	67074	-1.5249	0.0041835
	Sbds	Shwachman-Bodian-Diamond syndrome homolog (human)	66711	-1.5281	0.0054469
	Rapgef3	Rap guanine nucleotide exchange factor (GEF) 3	223864	-1.5287	0.006927
	St5	suppression of tumorigenicity 5	76954	-1.5296	0.0057252
	Sort1	sortilin 1	20661	-1.5314	0.0016549
	Rora	RAR-related orphan receptor alpha	19883	-1.533	0.0013499
	Plod2	procollagen lysine, 2-oxoglutarate 5-dioxygenase 2	26432	-1.5348	0.0042648
	Anapc16	anaphase promoting complex subunit 16	52717	-1.5354	0.0018109
	Add3	adducin 3 (gamma)	27360	-1.5371	0.00035034
	Ets2	E26 avian leukemia oncogene 2, 3' domain	23872	-1.5375	0.0011499
	Kctd2	potassium channel tetramerisation domain containing 2	70382	-1.5394	0.0065179
	Ccdc120	coiled-coil domain containing 120	54648	-1.5422	0.00050438
	Tnrc6c	trinucleotide repeat containing 6C	217351	-1.5433	0.0067331
	Tek	endothelial-specific receptor tyrosine kinase	21687	-1.5436	0.0042285
	Cox6a2	cytochrome c oxidase, subunit VI a, polypeptide 2	12862	-1.5438	0.003543
	Inpp5k	inositol polyphosphate 5-phosphatase K	19062	-1.5441	0.0017742
	Ppp1r13b	protein phosphatase 1, regulatory (inhibitor) subunit 13B	21981	-1.5457	0.0023953
	Vamp4	vesicle-associated membrane protein 4	53330	-1.546	0.0023762
	Cbr3	carbonyl reductase 3	109857	-1.5483	0.0049095
	Hpgd	hydroxyprostaglandin dehydrogenase 15 (NAD)	15446	-1.5492	0.0029001
	Plscr4	phospholipid scramblase 4	235527	-1.5505	0.0032272
	Glb1l2	galactosidase, beta 1-like 2	244757	-1.551	0.00092987
	Esyt3	extended synaptotagmin-like protein 3	272636	-1.5514	0.0033
	Krt15	keratin 15	16665	-1.5531	0.0049914
	Ptp4a3	protein tyrosine phosphatase 4a3	19245	-1.5557	0.0098795
	Spag6	sperm associated antigen 6	50525	-1.5569	0.0039765
	Pgam2	phosphoglycerate mutase 2	56012	-1.5575	0.0030094
	Ipo13	importin 13	230673	-1.5577	0.0025581
	Kif21a	kinesin family member 21A	16564	-1.5595	0.00078965
	Cd163	CD163 antigen	93671	-1.561	0.001549
	Tmem57	transmembrane protein 57	66146	-1.5616	0.0043418
	Unc13b	unc-13 homolog B (C. elegans)	22249	-1.5619	0.0060509
	Epb4.1	erythrocyte protein band 4.1	269587	-1.5637	0.0032991
	Zeb1	zinc finger E-box binding homeobox 1	21417	-1.5637	0.00075891
	Igfbp5	insulin-like growth factor binding protein 5	16011	-1.5642	0.003815
	Cirbp	cold inducible RNA binding protein	12696	-1.5642	0.004381
	Wnt2	wingless-related MMTV integration site 2	22413	-1.5653	0.0043559
	Sox5	SRY-box containing gene 5	20678	-1.5653	0.0049873
	Ift81	intraflagellar transport 81 homolog (Chlamydomonas)	12589	-1.5655	0.0035375
	Cx3cl1	chemokine (C-X3-C motif) ligand 1	20312	-1.5656	0.0055048
	Cry2	cryptochrome 2 (photolyase-like)	12953	-1.5657	0.0012827
	Neu2	neuraminidase 2	23956	-1.5701	0.0011485
	Slc47a1	solute carrier family 47, member 1	67473	-1.5702	0.00081895
	Tbcel	tubulin folding cofactor E-like	272589	-1.5703	0.00020092
	Tmem45b	transmembrane protein 45b	235135	-1.5709	0.00032752
	Epm2aip1	EPM2A (laforin) interacting protein 1	77781	-1.5713	0.0071867
	Ptk2	PTK2 protein tyrosine kinase 2	14083	-1.5717	0.00085838
	Plcb3	phospholipase C, beta 3	18797	-1.5719	0.00806
	Crim1	cysteine rich transmembrane BMP regulator 1 (chordin like)	50766	-1.5722	0.0005412
	Ltbp3	latent transforming growth factor beta binding protein 3	16998	-1.5725	0.0053637
	Zmynd11	zinc finger, MYND domain containing 11	66505	-1.5734	0.0049116
	Popdc2	popeye domain containing 2	64082	-1.5759	0.00021295
	Ptpru	protein tyrosine phosphatase, receptor type, U	19273	-1.5759	0.0016407
	Rab3a	RAB3A, member RAS oncogene family	19339	-1.5766	0.0012692
	Ppp1r14a	protein phosphatase 1, regulatory (inhibitor) subunit 14A	68458	-1.577	0.004461
	Mprip	myosin phosphatase Rho interacting protein	26936	-1.5772	0.0091615
	Spg20	spastic paraplegia 20, spartin (Troyer syndrome) homolog (human)	229285	-1.5773	0.0011893
	Akap9	A kinase (PRKA) anchor protein (yotiao) 9	100986	-1.5784	0.0027088
	Wasl	Wiskott-Aldrich syndrome-like (human)	73178	-1.5789	0.0073364
	Sema5a	sema domain, seven thrombospondin repeats (type 1 and type 1-like), transmembrane domain (TM) and short cytoplasmic domain, (semaphorin) 5A	20356	-1.5802	0.0060653
	Alas1	aminolevulinic acid synthase 1	11655	-1.5812	0.0027857
	Ear12	eosinophil-associated, ribonuclease A family, member 12	503845	-1.586	0.0030031
	Sh3bp5l	SH3 binding domain protein 5 like	79566	-1.5868	0.0028365
	Slc9a3r2	solute carrier family 9 (sodium/hydrogen exchanger), member 3 regulator 2	65962	-1.589	0.0030573
	Arhgef15	Rho guanine nucleotide exchange factor (GEF) 15	442801	-1.5925	0.00055094
	Smad6	MAD homolog 6 (Drosophila)	17130	-1.5931	0.0011722
	Gstm2	glutathione S-transferase, mu 2	14863	-1.5985	0.0011982
	Ahnak	AHNAK nucleoprotein (desmoyokin)	66395	-1.5994	0.0032247
	Ramp2	receptor (calcitonin) activity modifying protein 2	54409	-1.5995	0.0060311
	Fermt2	fermitin family homolog 2 (Drosophila)	218952	-1.6016	0.0016845
	Irx5	Iroquois related homeobox 5 (Drosophila)	54352	-1.6019	0.0058778
	Adcy4	adenylate cyclase 4	104110	-1.6035	0.0068689
	Mcc	mutated in colorectal cancers	328949	-1.6038	0.0011453
	Kcnk2	potassium channel, subfamily K, member 2	16526	-1.6066	0.00060606
	Fitm2	fat storage-inducing transmembrane protein 2	228859	-1.6072	0.00013087
	O3far1	omega-3 fatty acid receptor 1	107221	-1.6078	0.0013233
	Klf13	Kruppel-like factor 13	50794	-1.6098	0.0012346
	Clic6	chloride intracellular channel 6	209195	-1.6106	0.0022395
	Acer2	alkaline ceramidase 2	230379	-1.6124	0.00079918
	Lpin1	lipin 1	14245	-1.613	0.0015222
	Lphn3	latrophilin 3	319387	-1.6142	0.0051075
	Upk1b	uroplakin 1B	22268	-1.6159	0.0049418
	Ear10	eosinophil-associated, ribonuclease A family, member 10	93725	-1.617	0.0032085
	Myh10	myosin, heavy polypeptide 10, non-muscle	77579	-1.6171	0.004751
	Osgin1	oxidative stress induced growth inhibitor 1	71839	-1.6174	0.00012105
	Tcf25	transcription factor 25 (basic helix-loop-helix)	66855	-1.6185	0.0026516
	Krt23	keratin 23	94179	-1.6203	0.009781
	Clic5	chloride intracellular channel 5	224796	-1.6206	0.0009939
	Prkg1	protein kinase, cGMP-dependent, type I	19091	-1.6213	0.00079761
	Trim2	tripartite motif-containing 2	80890	-1.6216	0.00091724
	Sesn1	sestrin 1	140742	-1.623	0.0017133
	Sord	sorbitol dehydrogenase	20322	-1.6241	0.0031873
	Cmtm8	CKLF-like MARVEL transmembrane domain containing 8	70031	-1.6276	0.0029783
	Pdlim2	PDZ and LIM domain 2	213019	-1.6302	0.0040973
	Nisch	nischarin	64652	-1.6304	0.0076714
	Net1	neuroepithelial cell transforming gene 1	56349	-1.6317	0.00030559
	Hspb7	heat shock protein family, member 7 (cardiovascular)	29818	-1.6334	0.0024479
	Tsc22d3	TSC22 domain family, member 3	14605	-1.6353	0.0079065
	Cyp2f2	cytochrome P450, family 2, subfamily f, polypeptide 2	13107	-1.6357	0.0005018
	Cldn10	claudin 10	58187	-1.6359	0.0010837
	Mfap2	microfibrillar-associated protein 2	17150	-1.6361	0.0025483
	Tacc1	transforming, acidic coiled-coil containing protein 1	320165	-1.6366	0.00083566
	4632411B12Rik	RIKEN cDNA 4632411B12 gene	226976	-1.6373	0.0034485
	Mapre2	microtubule-associated protein, RP/EB family, member 2	212307	-1.6382	0.001229
	Phactr1	phosphatase and actin regulator 1	218194	-1.6384	0.0013065
	Cdc42ep4	CDC42 effector protein (Rho GTPase binding) 4	56699	-1.6389	0.0074529
	Snurf	SNRPN upstream reading frame	84704	-1.6401	0.00031431
	Rbms2	RNA binding motif, single stranded interacting protein 2	56516	-1.6405	0.00064146
	Acss2	acyl-CoA synthetase short-chain family member 2	60525	-1.6409	0.0020527
	Ctnnal1	catenin (cadherin associated protein), alpha-like 1	54366	-1.6461	0.0011329
	Mycbpap	MYCBP associated protein	104601	-1.6467	0.0011452
	Ahsp	alpha hemoglobin stabilizing protein	170812	-1.647	0.0072215
	Ppm1f	protein phosphatase 1F (PP2C domain containing)	68606	-1.6474	0.0019339
	Bcl2l2	BCL2-like 2	12050	-1.6487	0.00090192
	Gm1574	predicted gene 1574	380842	-1.6488	0.00036582
	Cryab	crystallin, alpha B	12955	-1.6503	0.0035363
	Mapk12	mitogen-activated protein kinase 12	29857	-1.6512	0.0011489
	Sult1d1	sulfotransferase family 1D, member 1	53315	-1.6589	0.00082105
	Vldlr	very low density lipoprotein receptor	22359	-1.6595	0.0005939
	Samd4	sterile alpha motif domain containing 4	74480	-1.6603	0.0020839
	Klc1	kinesin light chain 1	16593	-1.6631	0.0054638
	Grasp	GRP1 (general receptor for phosphoinositides 1)-associated scaffold protein	56149	-1.6633	0.0040167
	Cdh13	cadherin 13	12554	-1.6643	0.00084775
	Rcan2	regulator of calcineurin 2	53901	-1.6645	0.00026572
	Acaa1b	acetyl-Coenzyme A acyltransferase 1B	235674	-1.6654	0.0012666
	Scnn1b	sodium channel, nonvoltage-gated 1 beta	20277	-1.6672	0.002838
	Eps8l2	EPS8-like 2	98845	-1.6678	0.00036793
	Swap70	SWA-70 protein	20947	-1.6679	0.001377
	Amigo2	adhesion molecule with Ig like domain 2	105827	-1.6682	0.00148
	Lzts2	leucine zipper, putative tumor suppressor 2	226154	-1.6685	0.0038372
	Ppap2b	phosphatidic acid phosphatase type 2B	67916	-1.67	0.00057188
	Rbak	RB-associated KRAB repressor	57782	-1.6701	0.0007351
	Tsc2	tuberous sclerosis 2	22084	-1.6723	0.00063061
	Lyve1	lymphatic vessel endothelial hyaluronan receptor 1	114332	-1.6725	0.0077839
	Phldb1	pleckstrin homology-like domain, family B, member 1	102693	-1.6745	0.0065622
	Sun1	Sad1 and UNC84 domain containing 1	77053	-1.6754	0.003048
	Synm	synemin, intermediate filament protein	233335	-1.6796	0.00052816
	G0s2	G0/G1 switch gene 2	14373	-1.683	0.0060147
	1700019E19Rik	RIKEN cDNA 1700019E19 gene	76411	-1.6846	0.0031529
	Get4	golgi to ER traffic protein 4 homolog (S. cerevisiae)	67604	-1.6892	0.0047724
	Fgfbp1	fibroblast growth factor binding protein 1	14181	-1.6908	0.00030326
	Sdpr	serum deprivation response	20324	-1.6909	0.0076588
	Serpinf1	serine (or cysteine) peptidase inhibitor, clade F, member 1	20317	-1.6913	0.0039125
	Rabac1	Rab acceptor 1 (prenylated)	14470	-1.6921	0.0069937
	Gnmt	glycine N-methyltransferase	14711	-1.6933	0.0009311
	Tbx1	T-box 1	21380	-1.6969	0.00017161
	Aoc3	amine oxidase, copper containing 3	11754	-1.6969	0.00020523
	Cytl1	cytokine-like 1	231162	-1.6974	0.00061139
	Nes	nestin	18008	-1.7009	0.00067947
	Gprasp1	G protein-coupled receptor associated sorting protein 1	67298	-1.702	0.0029486
	Usp10	ubiquitin specific peptidase 10	22224	-1.7039	0.0072068
	Sipa1l1	signal-induced proliferation-associated 1 like 1	217692	-1.7048	0.0017751
	Sema3f	sema domain, immunoglobulin domain (Ig), short basic domain, secreted, (semaphorin) 3F	20350	-1.7058	0.0067736
	Prss8	protease, serine, 8 (prostasin)	76560	-1.7065	0.0025395
	Cdr2	cerebellar degeneration-related 2	12585	-1.7073	0.00034279
	Gucy1b3	guanylate cyclase 1, soluble, beta 3	54195	-1.7125	0.0013757
	Zfp704	zinc finger protein 704	170753	-1.7126	0.00058483
	Tspan2	tetraspanin 2	70747	-1.7131	0.00024629
	Rac3	RAS-related C3 botulinum substrate 3	170758	-1.7131	0.00084362
	Emp2	epithelial membrane protein 2	13731	-1.7176	0.00062497
	Cbfa2t3	core-binding factor, runt domain, alpha subunit 2, translocated to, 3 (human)	12398	-1.7182	0.006328
	Slc29a1	solute carrier family 29 (nucleoside transporters), member 1	63959	-1.7187	0.00047031
	Pnpla2	patatin-like phospholipase domain containing 2	66853	-1.7215	0.0012399
	Herpud1	homocysteine-inducible, endoplasmic reticulum stress-inducible, ubiquitin-like domain member 1	64209	-1.7252	0.00022199
	Lrrc26	leucine rich repeat containing 26	227618	-1.728	0.00078464
	Myoz2	myozenin 2	59006	-1.7342	0.0023168
	Lrp4	low density lipoprotein receptor-related protein 4	228357	-1.7344	0.0030337
	1700088E04Rik	RIKEN cDNA 1700088E04 gene	27660	-1.7348	0.0018505
	Mgll	monoglyceride lipase	23945	-1.7356	0.0031426
	Ces1d	carboxylesterase 1D	104158	-1.7374	0.00038024
	Rnase4	ribonuclease, RNase A family 4	58809	-1.7376	5.41e-05
	Tob1	transducer of ErbB-2.1	22057	-1.7392	4.68e-05
	Chst3	carbohydrate (chondroitin 6/keratan) sulfotransferase 3	53374	-1.7393	8.88e-05
	Tnrc6a	trinucleotide repeat containing 6a	233833	-1.7417	0.0020604
	Ivd	isovaleryl coenzyme A dehydrogenase	56357	-1.7432	0.00063948
	Adarb1	adenosine deaminase, RNA-specific, B1	110532	-1.7442	0.00036243
	AU021034	expressed sequence AU021034	219170	-1.7454	0.0020825
	Scd2	stearoyl-Coenzyme A desaturase 2	20250	-1.7492	0.0011017
	Ccbl1	cysteine conjugate-beta lyase 1	70266	-1.7496	0.00031379
	Slc16a9	solute carrier family 16 (monocarboxylic acid transporters), member 9	66859	-1.7516	0.0017742
	Slc46a3	solute carrier family 46, member 3	71706	-1.7534	0.00061498
	Rbms3	RNA binding motif, single stranded interacting protein	207181	-1.7534	0.0018514
	Npr3	natriuretic peptide receptor 3	18162	-1.7562	0.0031763
	Klhl21	kelch-like 21 (Drosophila)	242785	-1.7571	0.008658
	Kndc1	kinase non-catalytic C-lobe domain (KIND) containing 1	76484	-1.7584	0.0038969
	Slc22a5	solute carrier family 22 (organic cation transporter), member 5	20520	-1.7584	0.00042857
	Dmwd	dystrophia myotonica-containing WD repeat motif	13401	-1.7613	0.00025519
	Afap1l1	actin filament associated protein 1-like 1	106877	-1.7627	0.00013423
	Eef1a2	eukaryotic translation elongation factor 1 alpha 2	13628	-1.7654	0.00022944
	Frmd6	FERM domain containing 6	319710	-1.7691	0.00035258
	Hey1	hairy/enhancer-of-split related with YRPW motif 1	15213	-1.7698	0.0019298
	Bmp6	bone morphogenetic protein 6	12161	-1.7759	0.00068627
	Acot1	acyl-CoA thioesterase 1	26897	-1.7765	0.00072079
	Usp54	ubiquitin specific peptidase 54	78787	-1.7768	0.0014517
	Tmprss2	transmembrane protease, serine 2	50528	-1.78	0.00090498
	Prx	periaxin	19153	-1.7872	0.0058054
	Igfbp2	insulin-like growth factor binding protein 2	16008	-1.7878	0.0015552
	Myo1b	myosin IB	17912	-1.7882	0.00013796
	Pfkm	phosphofructokinase, muscle	18642	-1.7885	0.0017907
	Vwf	Von Willebrand factor homolog	22371	-1.7892	0.0039585
	Stard10	START domain containing 10	56018	-1.7907	0.0011266
	Irx3	Iroquois related homeobox 3 (Drosophila)	16373	-1.7909	0.0029873
	Chst1	carbohydrate (keratan sulfate Gal-6) sulfotransferase 1	76969	-1.7944	0.00051104
	Aldh6a1	aldehyde dehydrogenase family 6, subfamily A1	104776	-1.7944	0.0055968
	Foxq1	forkhead box Q1	15220	-1.7954	0.0003694
	Gdf10	growth differentiation factor 10	14560	-1.7955	0.0002683
	Tmem205	transmembrane protein 205	235043	-1.7987	0.0014006
	Stard8	START domain containing 8	236920	-1.8001	0.00010239
	Agap1	ArfGAP with GTPase domain, ankyrin repeat and PH domain 1	347722	-1.8003	0.00010761
	Dab2ip	disabled homolog 2 (Drosophila) interacting protein	69601	-1.8004	0.00035305
	Per3	period homolog 3 (Drosophila)	18628	-1.8022	0.0007428
	Gstk1	glutathione S-transferase kappa 1	76263	-1.8035	0.0028822
	Csnk1e	casein kinase 1, epsilon	27373	-1.8079	0.00051752
	Cyp2s1	cytochrome P450, family 2, subfamily s, polypeptide 1	74134	-1.809	0.00026317
	Tmem2	transmembrane protein 2	83921	-1.8094	0.0059724
	Fhl1	four and a half LIM domains 1	14199	-1.8115	0.0041302
	Adcy8	adenylate cyclase 8	11514	-1.8129	0.00024593
	Tob2	transducer of ERBB2, 2	57259	-1.8136	0.00056107
	Cyp2b10	cytochrome P450, family 2, subfamily b, polypeptide 10	13088	-1.8172	0.0023667
	Prr18	proline rich region 18	320111	-1.8176	0.00069678
	Plekhb1	pleckstrin homology domain containing, family B (evectins) member 1	27276	-1.8184	0.0038277
	Ctgf	connective tissue growth factor	14219	-1.8229	0.0028774
	Hmgcs2	3-hydroxy-3-methylglutaryl-Coenzyme A synthase 2	15360	-1.8266	0.00066618
	Prkg2	protein kinase, cGMP-dependent, type II	19092	-1.8279	0.001066
	Kitl	kit ligand	17311	-1.8281	0.0048419
	Cbr2	carbonyl reductase 2	12409	-1.8301	0.00042618
	Ogn	osteoglycin	18295	-1.8346	0.0099917
	Reck	reversion-inducing-cysteine-rich protein with kazal motifs	53614	-1.8352	0.0008543
	Nrn1	neuritin 1	68404	-1.836	0.0014401
	Aldh1a1	aldehyde dehydrogenase family 1, subfamily A1	11668	-1.837	0.0015517
	Rhbdf1	rhomboid family 1 (Drosophila)	13650	-1.8371	0.0055086
	Mpp5	membrane protein, palmitoylated 5 (MAGUK p55 subfamily member 5)	56217	-1.8384	0.0027172
	Prickle1	prickle homolog 1 (Drosophila)	106042	-1.8406	0.001217
	Rasip1	Ras interacting protein 1	69903	-1.8409	0.0058914
	Zfhx3	zinc finger homeobox 3	11906	-1.8499	0.00039334
	Plvap	plasmalemma vesicle associated protein	84094	-1.8535	0.0012708
	Chchd10	coiled-coil-helix-coiled-coil-helix domain containing 10	103172	-1.855	0.001838
	Vasn	vasorin	246154	-1.8561	0.0021189
	Lgi3	leucine-rich repeat LGI family, member 3	213469	-1.8561	0.0024607
	Specc1l	sperm antigen with calponin homology and coiled-coil domains 1-like	74392	-1.8571	0.00087633
	Ccpg1	cell cycle progression 1	72278	-1.8581	0.0015128
	Tril	TLR4 interactor with leucine-rich repeats	66873	-1.8587	4.65e-05
	Cox7a1	cytochrome c oxidase, subunit VIIa 1	12865	-1.8603	0.0017823
	Gpt	glutamic pyruvic transaminase, soluble	76282	-1.8612	0.008079
	Nfat5	nuclear factor of activated T cells 5	54446	-1.865	0.00080224
	BC031353	cDNA sequence BC031353	235493	-1.8664	0.0031166
	Grb7	growth factor receptor bound protein 7	14786	-1.8719	0.0034436
	Card10	caspase recruitment domain family, member 10	105844	-1.8725	0.0030438
	Slc6a9	solute carrier family 6 (neurotransmitter transporter, glycine), member 9	14664	-1.8762	0.00030561
	Zfyve21	zinc finger, FYVE domain containing 21	68520	-1.877	0.00080336
	Tmem204	transmembrane protein 204	407831	-1.8886	0.0014388
	Vegfa	vascular endothelial growth factor A	22339	-1.8953	0.0053305
	Dusp7	dual specificity phosphatase 7	235584	-1.8964	0.0057911
	Timp3	tissue inhibitor of metalloproteinase 3	21859	-1.8981	9.5e-05
	Ercc5	excision repair cross-complementing rodent repair deficiency, complementation group 5	22592	-1.899	0.0050103
	Zfp579	zinc finger protein 579	68490	-1.9007	0.0038155
	Bdnf	brain derived neurotrophic factor	12064	-1.902	1.16e-05
	Pnkd	paroxysmal nonkinesiogenic dyskinesia	56695	-1.9035	1.73e-05
	Upk3b	uroplakin 3B	100647	-1.9042	0.00052993
	Myh11	myosin, heavy polypeptide 11, smooth muscle	17880	-1.9085	0.0034678
	Acbd4	acyl-Coenzyme A binding domain containing 4	67131	-1.9092	0.00010064
	Sspn	sarcospan	16651	-1.9101	0.00017559
	Igf2	insulin-like growth factor 2	16002	-1.9126	7.01e-05
	Hspb1	heat shock protein 1	15507	-1.9145	0.0013299
	Ednrb	endothelin receptor type B	13618	-1.9148	0.00057847
	Carkd	carbohydrate kinase domain containing	69225	-1.9172	0.00093736
	Eng	endoglin	13805	-1.9176	0.0017366
	Cyp2b23	cytochrome P450, family 2, subfamily b, polypeptide 23	243881	-1.9206	0.006423
	Scube2	signal peptide, CUB domain, EGF-like 2	56788	-1.9231	3.65e-05
	Dennd3	DENN/MADD domain containing 3	105841	-1.9292	0.0010077
	1300014I06Rik	RIKEN cDNA 1300014I06 gene	66895	-1.9309	0.00019739
	Acvr2b	activin receptor IIB	11481	-1.9324	4.28e-05
	Cat	catalase	12359	-1.9359	9.28e-05
	Gata2	GATA binding protein 2	14461	-1.9359	0.0003186
	Arxes2	adipocyte-related X-chromosome expressed sequence 2	76976	-1.9554	6.19e-05
	Crispld2	cysteine-rich secretory protein LCCL domain containing 2	78892	-1.9571	4.63e-05
	Ube2o	ubiquitin-conjugating enzyme E2O	217342	-1.9614	0.0012397
	Atp2a3	ATPase, Ca++ transporting, ubiquitous	53313	-1.962	0.00054685
	Gpx2	glutathione peroxidase 2	14776	-1.9738	0.0026152
	Atf5	activating transcription factor 5	107503	-1.9762	0.00084531
	Gab1	growth factor receptor bound protein 2-associated protein 1	14388	-1.9793	0.00017643
	1110017D15Rik	RIKEN cDNA 1110017D15 gene	73721	-1.9825	0.002746
	Snrk	SNF related kinase	20623	-1.9836	0.00017048
	Bcl7a	B cell CLL/lymphoma 7A	77045	-1.9848	0.00034051
	Gal	galanin	14419	-1.9853	7.9e-05
	Scgb3a2	secretoglobin, family 3A, member 2	117158	-1.9855	7.06e-05
	Vpreb3	pre-B lymphocyte gene 3	22364	-1.9887	0.00015148
	Sec14l4	SEC14-like 4 (S. cerevisiae)	103655	-1.9995	0.00041782
	Pla2g12a	phospholipase A2, group XIIA	66350	-1.9998	0.00011919
	Tnxb	tenascin XB	81877	-2.0008	2.41e-05
	Ccdc28b	coiled coil domain containing 28B	66264	-2.0029	0.00028122
	Cbx7	chromobox homolog 7	52609	-2.0048	0.00019421
	Aldh3a1	aldehyde dehydrogenase family 3, subfamily A1	11670	-2.0049	0.0079799
	Hsd11b1	hydroxysteroid 11-beta dehydrogenase 1	15483	-2.0055	0.0018869
	Sec14l3	SEC14-like 3 (S. cerevisiae)	380683	-2.0135	0.0070112
	Rbfox3	RNA binding protein, fox-1 homolog (C. elegans) 3	52897	-2.0211	9.93e-05
	Cidec	cell death-inducing DFFA-like effector c	14311	-2.0225	0.0026262
	Unc45b	unc-45 homolog B (C. elegans)	217012	-2.029	2.61e-05
	Dpep1	dipeptidase 1 (renal)	13479	-2.0311	0.0031112
	Errfi1	ERBB receptor feedback inhibitor 1	74155	-2.0352	0.0021023
	Prelp	proline arginine-rich end leucine-rich repeat	116847	-2.0369	0.00021762
	Btbd3	BTB (POZ) domain containing 3	228662	-2.0378	0.00044972
	Por	P450 (cytochrome) oxidoreductase	18984	-2.0387	0.0016986
	Klf9	Kruppel-like factor 9	16601	-2.0443	0.0016123
	Kdm6b	KDM1 lysine (K)-specific demethylase 6B	216850	-2.0468	0.00053196
	Per1	period homolog 1 (Drosophila)	18626	-2.0473	0.0012165
	Atp6v1c2	ATPase, H+ transporting, lysosomal V1 subunit C2	68775	-2.0475	7.82e-05
	Gdi1	guanosine diphosphate (GDP) dissociation inhibitor 1	14567	-2.0582	0.0089439
	Hs3st1	heparan sulfate (glucosamine) 3-O-sulfotransferase 1	15476	-2.0686	9e-05
	Adrb2	adrenergic receptor, beta 2	11555	-2.0705	0.00077446
	Fhdc1	FH2 domain containing 1	229474	-2.0722	0.00011049
	Cyp2d22	cytochrome P450, family 2, subfamily d, polypeptide 22	56448	-2.0739	5.02e-05
	Slc10a6	solute carrier family 10 (sodium/bile acid cotransporter family), member 6	75750	-2.0755	0.00076832
	Usp2	ubiquitin specific peptidase 2	53376	-2.0787	0.00020493
	Selenbp2	selenium binding protein 2	20342	-2.0813	0.0046217
	Pde4dip	phosphodiesterase 4D interacting protein (myomegalin)	83679	-2.0914	0.00026018
	Tmod1	tropomodulin 1	21916	-2.0933	0.00017458
	Npr2	natriuretic peptide receptor 2	230103	-2.0939	0.00027344
	Abhd14b	abhydrolase domain containing 14b	76491	-2.0956	0.0010836
	Ttn	titin	22138	-2.1029	0.00077174
	Arap3	ArfGAP with RhoGAP domain, ankyrin repeat and PH domain 3	106952	-2.1036	0.0010706
	Slc7a10	solute carrier family 7 (cationic amino acid transporter, y+ system), member 10	53896	-2.1121	0.0016432
	Gas6	growth arrest specific 6	14456	-2.113	0.00013308
	Camk2n1	calcium/calmodulin-dependent protein kinase II inhibitor 1	66259	-2.1379	0.00018562
	Ppp1r9a	protein phosphatase 1, regulatory (inhibitor) subunit 9A	243725	-2.1412	0.0014403
	Cdhr3	cadherin-related family member 3	68764	-2.1412	0.00012279
	1190002H23Rik	RIKEN cDNA 1190002H23 gene	66214	-2.1476	0.0040827
	Fgf1	fibroblast growth factor 1	14164	-2.1492	5.46e-05
	Klf5	Kruppel-like factor 5	12224	-2.1939	0.0020875
	Prkcz	protein kinase C, zeta	18762	-2.1949	3.32e-05
	Gsta3	glutathione S-transferase, alpha 3	14859	-2.2021	0.00017835
	Mybphl	myosin binding protein H-like	68753	-2.2085	0.0013583
	Gpc3	glypican 3	14734	-2.2159	2.11e-05
	Klf7	Kruppel-like factor 7 (ubiquitous)	93691	-2.216	0.00063803
	Scel	sciellin	64929	-2.2179	1.79e-05
	Thsd4	thrombospondin, type I, domain containing 4	207596	-2.231	0.0029004
	Myzap	myocardial zonula adherens protein	102371	-2.2314	0.00019049
	Lypd2	Ly6/Plaur domain containing 2	68311	-2.2422	0.0037801
	Notch4	Notch gene homolog 4 (Drosophila)	18132	-2.244	0.00019727
	Nr1d2	nuclear receptor subfamily 1, group D, member 2	353187	-2.2567	6.24e-05
	Slco2b1	solute carrier organic anion transporter family, member 2b1	101488	-2.257	0.00046996
	Osbpl6	oxysterol binding protein-like 6	99031	-2.2574	5.58e-05
	Des	desmin	13346	-2.2589	0.001048
	Sult1a1	sulfotransferase family 1A, phenol-preferring, member 1	20887	-2.27	3.39e-05
	Ckmt2	creatine kinase, mitochondrial 2	76722	-2.273	0.00047678
	Mtus1	mitochondrial tumor suppressor 1	102103	-2.2927	0.00018184
	Lpin2	lipin 2	64898	-2.2971	0.0016744
	1700029G01Rik	RIKEN cDNA 1700029G01 gene	66938	-2.3029	0.0002571
	Plin4	perilipin 4	57435	-2.3033	2.46e-05
	Inmt	indolethylamine N-methyltransferase	21743	-2.3077	0.0012316
	Cdkn1c	cyclin-dependent kinase inhibitor 1C (P57)	12577	-2.3128	0.0013599
	Mapt	microtubule-associated protein tau	17762	-2.3146	0.0001128
	Bex2	brain expressed X-linked 2	12069	-2.3182	0.0012743
	Vamp2	vesicle-associated membrane protein 2	22318	-2.3353	0.0012539
	Atp2a2	ATPase, Ca++ transporting, cardiac muscle, slow twitch 2	11938	-2.3401	0.00043911
	Sln	sarcolipin	66402	-2.3588	0.0064933
	Mcf2l	mcf.2 transforming sequence-like	17207	-2.3611	7.42e-05
	Slc4a1	solute carrier family 4 (anion exchanger), member 1	20533	-2.3626	0.00081277
	Tmem63b	transmembrane protein 63b	224807	-2.3628	0.0064106
	Il11ra1	interleukin 11 receptor, alpha chain 1	16157	-2.3669	0.0045985
	Ces1f	carboxylesterase 1F	234564	-2.3671	0.00034721
	Gstm1	glutathione S-transferase, mu 1	14862	-2.3892	6.78e-05
	Myl7	myosin, light polypeptide 7, regulatory	17898	-2.4013	0.0090101
	Hbb-b1	hemoglobin, beta adult major chain	15129	-2.4062	0.0086021
	1110012J17Rik	RIKEN cDNA 1110012J17 gene	68617	-2.4299	1.78e-06
	Rab6b	RAB6B, member RAS oncogene family	270192	-2.4325	2.79e-06
	Fam107a	family with sequence similarity 107, member A	268709	-2.4377	0.0058539
	Lims2	LIM and senescent cell antigen like domains 2	225341	-2.4424	0.00012546
	Tgfbr3	transforming growth factor, beta receptor III	21814	-2.4457	7.5e-05
	Tnnc1	troponin C, cardiac/slow skeletal	21924	-2.4705	0.0035426
	Lrat	lecithin-retinol acyltransferase (phosphatidylcholine-retinol-O-acyltransferase)	79235	-2.475	0.00019934
	Fmo3	flavin containing monooxygenase 3	14262	-2.4913	0.0002844
	Cfd	complement factor D (adipsin)	11537	-2.5034	0.0047472
	Fabp3	fatty acid binding protein 3, muscle and heart	14077	-2.5132	0.0011474
	Fmo1	flavin containing monooxygenase 1	14261	-2.5283	3.58e-05
	Kank3	KN motif and ankyrin repeat domains 3	80880	-2.5354	0.0042661
	Adh7	alcohol dehydrogenase 7 (class IV), mu or sigma polypeptide	11529	-2.5457	0.0001496
	Rusc2	RUN and SH3 domain containing 2	100213	-2.6005	1.95e-05
	Ctdspl	CTD (carboxy-terminal domain, RNA polymerase II, polypeptide A) small phosphatase-like	69274	-2.6061	8.27e-05
	Cyp4b1	cytochrome P450, family 4, subfamily b, polypeptide 1	13120	-2.6099	1.16e-05
	Per2	period homolog 2 (Drosophila)	18627	-2.6142	0.0029574
	Hoxb5	homeobox B5	15413	-2.6152	4.53e-06
	Cox8b	cytochrome c oxidase, subunit VIIIb	12869	-2.6326	5.45e-06
	Bex4	brain expressed gene 4	406217	-2.7038	0.00011124
	Pcolce2	procollagen C-endopeptidase enhancer 2	76477	-2.7257	0.00010339
	Abca8a	ATP-binding cassette, sub-family A (ABC1), member 8a	217258	-2.7371	2.88e-05
	Tef	thyrotroph embryonic factor	21685	-2.7478	2.25e-05
	Ephx1	epoxide hydrolase 1, microsomal	13849	-2.7817	8.91e-05
	Aox3	aldehyde oxidase 3	71724	-2.7926	2.14e-05
	Gm4956	predicted gene 4956	241041	-2.8092	0.00035007
	Igfbp6	insulin-like growth factor binding protein 6	16012	-2.891	0.00048052
	Gsn	gelsolin	227753	-2.9617	0.0022674
	Snca	synuclein, alpha	20617	-2.9625	0.0007724
	Actc1	actin, alpha, cardiac muscle 1	11464	-2.9944	0.00053834
	Tspan18	tetraspanin 18	241556	-3.1223	0.00020951
	Myl4	myosin, light polypeptide 4	17896	-3.1265	0.0013968
	Alas2	aminolevulinic acid synthase 2, erythroid	11656	-3.1765	0.0016922
	Hamp	hepcidin antimicrobial peptide	84506	-3.3191	1.39e-05
	Tcap	titin-cap	21393	-3.3516	6.13e-06
	Esm1	endothelial cell-specific molecule 1	71690	-3.3678	0.00029722
	Bpifa1	BPI fold containing family A, member 1	18843	-3.3976	6.04e-07
	Pim3	proviral integration site 3	223775	-3.5027	2.72e-05
	Ltbp4	latent transforming growth factor beta binding protein 4	108075	-3.5749	3.19e-07
	Pon1	paraoxonase 1	18979	-3.6286	8.09e-06
	Dbp	D site albumin promoter binding protein	13170	-4.0601	2.49e-06
	Mb	myoglobin	17189	-4.1387	0.0006631
	Epas1	endothelial PAS domain protein 1	13819	-4.5878	1.96e-07
	Cyp2a5	cytochrome P450, family 2, subfamily a, polypeptide 5	13087	-7.2451	6.08e-07
